# Supplementary material for: Implications of localized charge for human influenza A H1N1 hemagglutinin evolution: Insights from deep mutational scans
Source: PLoS Comput Biol. 2020 Jun 25;16(6):e1007892. doi: 10.1371/journal.pcbi.1007892 (PMC7316228; doi:10.1371/journal.pcbi.1007892)
Supplement: S1 Analyses — (ZIP) [file pcbi.1007892.s013.zip]

Archive with 35 entries (32 files):
- Analyses/
- Analyses/AnalysesCode_AlternativeClustering.R
- __MACOSX/
- __MACOSX/Analyses/
- __MACOSX/Analyses/._AnalysesCode_AlternativeClustering.R
- Analyses/DistIndividualSites.txt
- __MACOSX/Analyses/._DistIndividualSites.txt
- Analyses/ChainASeq.pdb
- __MACOSX/Analyses/._ChainASeq.pdb
- Analyses/AnalysesCode.R
- __MACOSX/Analyses/._AnalysesCode.R
- Analyses/.DS_Store
- __MACOSX/Analyses/._.DS_Store
- Analyses/HARSAData.txt
- __MACOSX/Analyses/._HARSAData.txt
- Analyses/summary_avgprefs.csv
- __MACOSX/Analyses/._summary_avgprefs.csv
- Analyses/RatesNormalizedBetaLactamase
- __MACOSX/Analyses/._RatesNormalizedBetaLactamase
- Analyses/Beta.txt
- __MACOSX/Analyses/._Beta.txt
- Analyses/AllSequencesAccessionNumbersFeb3.fasta
- __MACOSX/Analyses/._AllSequencesAccessionNumbersFeb3.fasta
- Analyses/AccessionNumbersFeb3.fasta
- __MACOSX/Analyses/._AccessionNumbersFeb3.fasta
- Analyses/README.sh
- __MACOSX/Analyses/._README.sh
- Analyses/RatesNormalizedHA
- __MACOSX/Analyses/._RatesNormalizedHA
- Analyses/beta_aa_bloom.txt
- __MACOSX/Analyses/._beta_aa_bloom.txt
- Analyses/scriptColourSequential.py
- __MACOSX/Analyses/._scriptColourSequential.py
- Analyses/scriptDistRBS.py
- __MACOSX/Analyses/._scriptDistRBS.py
