# Supplementary material for: Implications of localized charge for human influenza A H1N1 hemagglutinin evolution: Insights from deep mutational scans
Source: PLoS Comput Biol. 2020 Jun 25;16(6):e1007892. doi: 10.1371/journal.pcbi.1007892 (PMC7316228; doi:10.1371/journal.pcbi.1007892)
Supplement: S1 Analyses — (ZIP) [file pcbi.1007892.s013.zip › Analyses/AnalysesCode_AlternativeClustering.R]

###########This code is modified from the main code, in order to test an alternative clustering scheme################# 

library(ggplot2)
library(cowplot)
library(ggplot2)
library(reshape2)
library(seqinr)
library(reshape2)
library(stringr)
library(RColorBrewer)

assignCharge=function (y){
  assignCharge=rep(0,565)
  assignCharge[y=="D" | y=="E"]=-1
  assignCharge[y=="K" | y=="R" | y=="H"]=1
  assignCharge[y=="B" | y=="Z"]=-0.5
  assignCharge[y=="X"]=0.05
  return(assignCharge)
}

diversityShannon<-function(data){
  dataLogged=-log(data)
  pLnp=data*dataLogged
  pLnp[is.na(pLnp)==TRUE]=0
  diversity=rowSums(pLnp)
  return(diversity)
}

data=read.csv("summary_avgprefs.csv",header=TRUE,row.names=1)
AANames=colnames(data)
chargePerAA=rep(0,20)
chargePerAA[AANames=="R"]=1
chargePerAA[AANames=="H"]=1
chargePerAA[AANames=="K"]=1
chargePerAA[AANames=="D"]=-1
chargePerAA[AANames=="E"]=-1
names(chargePerAA)=AANames

multiplyVectorsThrough<-function(x){
  values=x*chargePerAA
  return(values)
}
DShannon=diversityShannon(data)
DSmax=log(20)
JShannon=DShannon/DSmax
EvennessRatio=JShannon
Selection2=1-EvennessRatio^(1/2)
chargeData=t(apply(data,1,multiplyVectorsThrough))
chargePerSite=apply(chargeData,1,sum)
ForAnalysisCharge=chargePerSite
ForAnalysisSel=Selection2
clusterCharge=data.frame(charge=ForAnalysisCharge,selection=ForAnalysisSel)
row.names(clusterCharge)=1:565

set.seed(34223)

clustered=hclust(dist(data.frame(clusterCharge),method="euclidean"),method="ward.D")
clusterValues=cutree(clustered,k=3)
clusterChargeA1=data.frame(scale(clusterCharge))
clusterChargeA1$cluster=as.factor(clusterValues)
temp=clusterChargeA1$cluster
names(temp)=1:565
cluster1Ward=temp[temp==3]
cluster2Ward=temp[temp==1]
cluster3Ward=temp[temp==2]
cluster1SitesWard=names(cluster1Ward)
cluster2SitesWard=names(cluster2Ward)
cluster3SitesWard=names(cluster3Ward)
labels1Ward=as.numeric(cluster1SitesWard)
labels2Ward=as.numeric(cluster2SitesWard)
labels3Ward=as.numeric(cluster3SitesWard)
colourClusterWard=1:565
colourClusterWard[labels1Ward]="cluster 1"  #color negative
colourClusterWard[labels2Ward]="cluster 2"  #color positive
colourClusterWard[labels3Ward]="cluster 3"  #color zero

colorNegative="blue"
colorZero="darkgreen"
colorPositive="red"
SelectionChargeCluster=data.frame(xx=Selection2,yy=chargePerSite,Cluster=colourClusterWard)
f=ggplot(SelectionChargeCluster,aes(x=yy,y=xx,color=Cluster))+geom_point()+scale_color_manual(values=c(colorNegative,colorPositive,colorZero))+
  ylab("Functional selection")+xlab("Expected charge")+theme_bw()+theme(text=element_text(size=20))+theme(legend.position="none")+ggtitle("")
pdf("FigS9.pdf",width=7,height=5)
print(f)
dev.off()

distDataResiduestoRBS=read.table("DistIndividualSites.txt",header=TRUE)
distRBS=distDataResiduestoRBS$Values
maxDistRBS=max(distRBS)
minDistRBS=min(distRBS)
RSA=read.table("HARSAData.txt",header=TRUE)
colourValuesSelected=colorRampPalette(rev(brewer.pal(11,"Spectral")))
RSAChanged=RSA
RSAValues=RSA$RSA
maximumValueRSA=max(RSAValues)
RSAValuesSites=RSA$site
RSAData=data.frame(RSAValues,RSAValuesSites)
RSADataSorted=RSAData[order(RSAData$RSAValuesSites),]
SelectionForValuesRSA=Selection2[RSADataSorted$RSAValuesSites]
ChargeForValuesRSA=chargePerSite[RSADataSorted$RSAValuesSites]
DataFrameAll=data.frame(RSADataSorted$RSAValuesSites,RSADataSorted$RSAValues,SelectionForValuesRSA,ChargeForValuesRSA,distRBS)
DataFrameHA1=DataFrameAll[as.character(18:343),]
DataFrameHA2=DataFrameAll[as.character(344:503),]
names(DataFrameAll)=c("Sites","Relative Solvent \n Accessibility","Selection","Expected charge","Distance to RBS \n (Angstroms)")
DataFrameHA1Dup=DataFrameHA1
names(DataFrameHA1Dup)=c("Sites","Relative Solvent \n Accessibility","Selection","Expected charge","Distance to RBS \n (Angstroms)")
DataFrameHA2Dup=DataFrameHA2
names(DataFrameHA2Dup)=c("Sites","Relative Solvent \n Accessibility","Selection","Expected charge","Distance to RBS \n (Angstroms)")
DataFrameAll=data.frame(RSADataSorted$RSAValuesSites,RSADataSorted$RSAValues,SelectionForValuesRSA,ChargeForValuesRSA,distRBS)
DataFrameHA1=DataFrameAll[as.character(18:343),]
names(DataFrameHA1)=c("Sites","Relative Solvent \n Accessibility","Selection","Expected charge")
colourValuesSelected=colorRampPalette(rev(brewer.pal(11,"Spectral")))
names(DataFrameAll)=c("Sites","Relative Solvent \n Accessibility","Selection","Expected charge")
DataFrameAll=data.frame(RSADataSorted$RSAValuesSites,RSADataSorted$RSAValues,SelectionForValuesRSA,ChargeForValuesRSA,distRBS)
DataFrameLabels1Ward=DataFrameAll[as.character(labels1Ward),]
DataFrameLabels1Ward=DataFrameLabels1Ward[complete.cases(DataFrameLabels1Ward),]
RSALabels1Ward=DataFrameLabels1Ward$RSADataSorted.RSAValues
RBSLabels1Ward=DataFrameLabels1Ward$distRBS
DataFrameLabels2Ward=DataFrameAll[as.character(labels2Ward),]
DataFrameLabels2Ward=DataFrameLabels2Ward[complete.cases(DataFrameLabels2Ward),]
RSALabels2Ward=DataFrameLabels2Ward$RSADataSorted.RSAValues
RBSLabels2Ward=DataFrameLabels2Ward$distRBS
DataFrameLabels3Ward=DataFrameAll[as.character(labels3Ward),]
DataFrameLabels3Ward=DataFrameLabels3Ward[complete.cases(DataFrameLabels3Ward),]
RSALabels3Ward=DataFrameLabels3Ward$RSADataSorted.RSAValues
RBSLabels3Ward=DataFrameLabels3Ward$distRBS
RSAtotalsWard=c(RSALabels1Ward,RSALabels2Ward,RSALabels3Ward)
colourRSAWard=1:length(RSAtotalsWard)
colourRSAWard[1:length(RSALabels1Ward)]=letters[1]
colourRSAWard[(length(RSALabels1Ward)+1):(length(RSALabels1Ward)+length(RSALabels2Ward))]=letters[2]
colourRSAWard[(length(RSALabels1Ward)+length(RSALabels2Ward)+1):(length(RSALabels1Ward)+length(RSALabels2Ward)+length(RSALabels3Ward))]=letters[3]
dataRSAWard=data.frame(xx=RSAtotalsWard,yy=colourRSAWard)
RBStotalsWard=c(RBSLabels1Ward,RBSLabels2Ward,RBSLabels3Ward)
colourRBSWard=1:length(RBStotalsWard)
colourRBSWard[1:length(RBSLabels1Ward)]=letters[1]
colourRBSWard[(length(RBSLabels1Ward)+1):(length(RBSLabels1Ward)+length(RBSLabels2Ward))]=letters[2]
colourRBSWard[(length(RBSLabels1Ward)+length(RBSLabels2Ward)+1):(length(RBSLabels1Ward)+length(RBSLabels2Ward)+length(RBSLabels3Ward))]=letters[3]
dataRBSWard=data.frame(xx=RBStotalsWard,yy=colourRBSWard)

rates=read.table("RatesNormalizedHA",fill=TRUE)
ratesNorm=rates[,3]
minCons=min(ratesNorm)
maxCons=max(ratesNorm)
DataFrameRates=data.frame(charge=chargePerSite,selection=Selection2,rates=ratesNorm)
names(DataFrameRates)=c("Expected charge","Selection","Normalized \n conservation \n score")
DataFrameRatesHA1=DataFrameRates[1:343,]
names(DataFrameRatesHA1)=c("Expected charge","Selection","Normalized \n conservation \n score")
DataFrameRatesHA2=DataFrameRates[344:565,]
names(DataFrameRatesHA2)=c("Expected charge","Selection","Normalized \n conservation \n score")
DataFrameRates=data.frame(charge=chargePerSite,selection=Selection2,rates=ratesNorm)
DataFrameLabelsEVO1Ward=DataFrameRates[as.character(labels1Ward),]
EVOLabels1Ward=DataFrameLabelsEVO1Ward$rates
DataFrameLabelsEVO2Ward=DataFrameRates[as.character(labels2Ward),]
EVOLabels2Ward=DataFrameLabelsEVO2Ward$rates
DataFrameLabelsEVO3Ward=DataFrameRates[as.character(labels3Ward),]
EVOLabels3Ward=DataFrameLabelsEVO3Ward$rates
EVOtotalsWard=c(EVOLabels1Ward,EVOLabels2Ward,EVOLabels3Ward)
colourEVOWard=1:length(EVOtotalsWard)
colourEVOWard[1:length(EVOLabels1Ward)]=letters[1]
colourEVOWard[(length(EVOLabels1Ward)+1):(length(EVOLabels1Ward)+length(EVOLabels2Ward))]=letters[2]
colourEVOWard[(length(EVOLabels1Ward)+length(EVOLabels2Ward)+1):(length(EVOLabels1Ward)+length(EVOLabels2Ward)+length(EVOLabels3Ward))]=letters[3]
dataEVOWard=data.frame(xx=EVOtotalsWard,yy=colourEVOWard)
ConservationCluster1Ward=ratesNorm[as.numeric(cluster1SitesWard)]
ConservationCluster2Ward=ratesNorm[as.numeric(cluster2SitesWard)]
ConservationCluster3Ward=ratesNorm[as.numeric(cluster3SitesWard)]
ks.test(RBSLabels1Ward,RBSLabels2Ward,exact=T)
ks.test(RBSLabels2Ward,RBSLabels3Ward,exact=T)
ks.test(RBSLabels1Ward,RBSLabels3Ward,exact=T)
ks.test(RSALabels1Ward,RSALabels2Ward,exact=T)
ks.test(RSALabels2Ward,RSALabels3Ward,exact=T)
ks.test(RSALabels1Ward,RSALabels3Ward,exact=T)
ks.test(ConservationCluster1Ward,ConservationCluster2Ward,exact=T)
ks.test(ConservationCluster1Ward,ConservationCluster3Ward,exact=T)
ks.test(ConservationCluster2Ward,ConservationCluster3Ward,exact=T)

DataFrameAll=data.frame(RSADataSorted$RSAValuesSites,RSADataSorted$RSAValues,SelectionForValuesRSA,ChargeForValuesRSA,distRBS)
labels1WardHA1=labels1Ward[labels1Ward<344]
DataFrameLabels1WardHA1=DataFrameAll[as.character(labels1WardHA1),]
DataFrameLabels1WardHA1=DataFrameLabels1WardHA1[complete.cases(DataFrameLabels1WardHA1),]
RSALabels1WardHA1=DataFrameLabels1WardHA1$RSADataSorted.RSAValues
RBSLabels1WardHA1=DataFrameLabels1WardHA1$distRBS
labels3WardHA1=labels3Ward[labels3Ward<344]
DataFrameLabels3WardHA1=DataFrameAll[as.character(labels3WardHA1),]
DataFrameLabels3WardHA1=DataFrameLabels3WardHA1[complete.cases(DataFrameLabels3WardHA1),]
RSALabels3WardHA1=DataFrameLabels3WardHA1$RSADataSorted.RSAValues
RBSLabels3WardHA1=DataFrameLabels3WardHA1$distRBS
labels2WardHA1=labels2Ward[labels2Ward<344]
DataFrameLabels2WardHA1=DataFrameAll[as.character(labels2WardHA1),]
DataFrameLabels2WardHA1=DataFrameLabels2WardHA1[complete.cases(DataFrameLabels2WardHA1),]
RSALabels2WardHA1=DataFrameLabels2WardHA1$RSADataSorted.RSAValues
RBSLabels2WardHA1=DataFrameLabels2WardHA1$distRBS
RBStotalsWardHA1=c(RBSLabels1WardHA1,RBSLabels2WardHA1,RBSLabels3WardHA1)
colourRBSWardHA1=1:length(RBStotalsWardHA1)
colourRBSWardHA1[1:length(RBSLabels1WardHA1)]=letters[1]
colourRBSWardHA1[(length(RBSLabels1WardHA1)+1):(length(RBSLabels1WardHA1)+length(RBSLabels2WardHA1))]=letters[2]
colourRBSWardHA1[(length(RBSLabels1WardHA1)+length(RBSLabels2WardHA1)+1):(length(RBSLabels1WardHA1)+length(RBSLabels2WardHA1)+length(RBSLabels3WardHA1))]=letters[3]
dataRBSWardHA1=data.frame(xx=RBStotalsWardHA1,yy=colourRBSWardHA1)
RSAtotalsWardHA1=c(RSALabels1WardHA1,RSALabels2WardHA1,RSALabels3WardHA1)
colourRSAWardHA1=1:length(RSAtotalsWardHA1)
colourRSAWardHA1[1:length(RSALabels1WardHA1)]=letters[1]
colourRSAWardHA1[(length(RSALabels1WardHA1)+1):(length(RSALabels1WardHA1)+length(RSALabels2WardHA1))]=letters[2]
colourRSAWardHA1[(length(RSALabels1WardHA1)+length(RSALabels2WardHA1)+1):(length(RSALabels1WardHA1)+length(RSALabels2WardHA1)+length(RSALabels3WardHA1))]=letters[3]
dataRSAWardHA1=data.frame(xx=RSAtotalsWardHA1,yy=colourRSAWardHA1)
ConservationCluster1WardHA1=ratesNorm[as.numeric(cluster1SitesWard[as.numeric(cluster1SitesWard)<344])]
ConservationCluster2WardHA1=ratesNorm[as.numeric(cluster2SitesWard[as.numeric(cluster2SitesWard)<344])]
ConservationCluster3WardHA1=ratesNorm[as.numeric(cluster3SitesWard[as.numeric(cluster3SitesWard)<344])]
EVOLabels1WardHA1=ConservationCluster1WardHA1
EVOLabels2WardHA1=ConservationCluster2WardHA1
EVOLabels3WardHA1=ConservationCluster3WardHA1
EVOtotalsWardHA1=c(EVOLabels1WardHA1,EVOLabels2WardHA1,EVOLabels3WardHA1)
colourEVOWardHA1=1:length(EVOtotalsWardHA1)
colourEVOWardHA1[1:length(EVOLabels1WardHA1)]=letters[1]
colourEVOWardHA1[(length(EVOLabels1WardHA1)+1):(length(EVOLabels1WardHA1)+length(EVOLabels2WardHA1))]=letters[2]
colourEVOWardHA1[(length(EVOLabels1WardHA1)+length(EVOLabels2WardHA1)+1):(length(EVOLabels1WardHA1)+length(EVOLabels2WardHA1)+length(EVOLabels3WardHA1))]=letters[3]
dataEVOWardHA1=data.frame(xx=EVOtotalsWardHA1,yy=colourEVOWardHA1)
ks.test(RBSLabels1WardHA1,RBSLabels2WardHA1,exact=T)
ks.test(RBSLabels2WardHA1,RBSLabels3WardHA1,exact=T)
ks.test(RBSLabels1WardHA1,RBSLabels3WardHA1,exact=T)
ks.test(RSALabels1WardHA1,RSALabels2WardHA1,exact=T)
ks.test(RSALabels2WardHA1,RSALabels3WardHA1,exact=T)
ks.test(RSALabels1WardHA1,RSALabels3WardHA1,exact=T)
ks.test(ConservationCluster1WardHA1,ConservationCluster2WardHA1,exact=T)
ks.test(ConservationCluster1WardHA1,ConservationCluster3WardHA1,exact=T)
ks.test(ConservationCluster2WardHA1,ConservationCluster3WardHA1,exact=T)

labels1WardHA2=labels1Ward[labels1Ward>=344]
DataFrameLabels1WardHA2=DataFrameAll[as.character(labels1WardHA2),]
DataFrameLabels1WardHA2=DataFrameLabels1WardHA2[complete.cases(DataFrameLabels1WardHA2),]
RSALabels1WardHA2=DataFrameLabels1WardHA2$RSADataSorted.RSAValues
RBSLabels1WardHA2=DataFrameLabels1WardHA2$distRBS
labels3WardHA2=labels3Ward[labels3Ward>=344]
DataFrameLabels3WardHA2=DataFrameAll[as.character(labels3WardHA2),]
DataFrameLabels3WardHA2=DataFrameLabels3WardHA2[complete.cases(DataFrameLabels3WardHA2),]
RSALabels3WardHA2=DataFrameLabels3WardHA2$RSADataSorted.RSAValues
RBSLabels3WardHA2=DataFrameLabels3WardHA2$distRBS
labels2WardHA2=labels2Ward[labels2Ward>=344]
DataFrameLabels2WardHA2=DataFrameAll[as.character(labels2WardHA2),]
DataFrameLabels2WardHA2=DataFrameLabels2WardHA2[complete.cases(DataFrameLabels2WardHA2),]
RSALabels2WardHA2=DataFrameLabels2WardHA2$RSADataSorted.RSAValues
RBSLabels2WardHA2=DataFrameLabels2WardHA2$distRBS
RBStotalsWardHA2=c(RBSLabels1WardHA2,RBSLabels2WardHA2,RBSLabels3WardHA2)
colourRBSWardHA2=1:length(RBStotalsWardHA2)
colourRBSWardHA2[1:length(RBSLabels1WardHA2)]=letters[1]
colourRBSWardHA2[(length(RBSLabels1WardHA2)+1):(length(RBSLabels1WardHA2)+length(RBSLabels2WardHA2))]=letters[2]
colourRBSWardHA2[(length(RBSLabels1WardHA2)+length(RBSLabels2WardHA2)+1):(length(RBSLabels1WardHA2)+length(RBSLabels2WardHA2)+length(RBSLabels3WardHA2))]=letters[3]
dataRBSWardHA2=data.frame(xx=RBStotalsWardHA2,yy=colourRBSWardHA2)
RSAtotalsWardHA2=c(RSALabels1WardHA2,RSALabels2WardHA2,RSALabels3WardHA2)
colourRSAWardHA2=1:length(RSAtotalsWardHA2)
colourRSAWardHA2[1:length(RSALabels1WardHA2)]=letters[1]
colourRSAWardHA2[(length(RSALabels1WardHA2)+1):(length(RSALabels1WardHA2)+length(RSALabels2WardHA2))]=letters[2]
colourRSAWardHA2[(length(RSALabels1WardHA2)+length(RSALabels2WardHA2)+1):(length(RSALabels1WardHA2)+length(RSALabels2WardHA2)+length(RSALabels3WardHA2))]=letters[3]
dataRSAWardHA2=data.frame(xx=RSAtotalsWardHA2,yy=colourRSAWardHA2)
ConservationCluster1WardHA2=ratesNorm[as.numeric(cluster1SitesWard[as.numeric(cluster1SitesWard)>=344])]
ConservationCluster2WardHA2=ratesNorm[as.numeric(cluster2SitesWard[as.numeric(cluster2SitesWard)>=344])]
ConservationCluster3WardHA2=ratesNorm[as.numeric(cluster3SitesWard[as.numeric(cluster3SitesWard)>=344])]
EVOLabels1WardHA2=ConservationCluster1WardHA2
EVOLabels2WardHA2=ConservationCluster2WardHA2
EVOLabels3WardHA2=ConservationCluster3WardHA2
EVOtotalsWardHA2=c(EVOLabels1WardHA2,EVOLabels2WardHA2,EVOLabels3WardHA2)
colourEVOWardHA2=1:length(EVOtotalsWardHA2)
colourEVOWardHA2[1:length(EVOLabels1WardHA2)]=letters[1]
colourEVOWardHA2[(length(EVOLabels1WardHA2)+1):(length(EVOLabels1WardHA2)+length(EVOLabels2WardHA2))]=letters[2]
colourEVOWardHA2[(length(EVOLabels1WardHA2)+length(EVOLabels2WardHA2)+1):(length(EVOLabels1WardHA2)+length(EVOLabels2WardHA2)+length(EVOLabels3WardHA2))]=letters[3]
dataEVOWardHA2=data.frame(xx=EVOtotalsWardHA2,yy=colourEVOWardHA2)
ks.test(RBSLabels1WardHA2,RBSLabels2WardHA2,exact=T)
ks.test(RBSLabels2WardHA2,RBSLabels3WardHA2,exact=T)
ks.test(RBSLabels1WardHA2,RBSLabels3WardHA2,exact=T)
ks.test(RSALabels1WardHA2,RSALabels2WardHA2,exact=T)
ks.test(RSALabels2WardHA2,RSALabels3WardHA2,exact=T)
ks.test(RSALabels1WardHA2,RSALabels3WardHA2,exact=T)
ks.test(ConservationCluster1WardHA2,ConservationCluster2WardHA2,exact=T)
ks.test(ConservationCluster1WardHA2,ConservationCluster3WardHA2,exact=T)
ks.test(ConservationCluster2WardHA2,ConservationCluster3WardHA2,exact=T)


fastaH1=read.fasta(file="AllSequencesAccessionNumbersFeb3.fasta",forceDNAtolower = FALSE)
fastaH1Vectors=lapply(fastaH1,as.vector)

tempNames=names(fastaH1)
temp2dates=strsplit(tempNames,split="[|]")
dateH1temp=rep(0,length(temp2dates))
for (i in 1:length(temp2dates)){
  dateH1temp[i]=temp2dates[[i]][2]
}

getYear=function(x){
  out=str_sub(x,-4,-1)
  return(out)
}
dateH1=unlist(lapply(dateH1temp,getYear))
tempNumbering=as.character(1:length(dateH1))
colonVector=rep(":",length(dateH1))
newNameVector=rep(0,length(dateH1))
for (i in 1:length(dateH1)){
  newNameVector[i]=paste0(dateH1[i],colonVector[i],tempNumbering[i],collapse="")
}
names(fastaH1)=newNameVector
names(fastaH1Vectors)=newNameVector

dateProcessed=as.numeric(dateH1)
allYears=1918:2008


fastaH1Vectors=lapply(fastaH1,as.vector)
reference=fastaH1Vectors[[1]]
trimmedFastaH1Vectors=lapply(fastaH1Vectors, function(x) x[reference!='-'])
chargeH1Vectors=lapply(trimmedFastaH1Vectors,assignCharge)
chargeCluster1Ward=function(y){
  chargeValueWard=sum(y[as.numeric(cluster1SitesWard)])
  return(chargeValueWard)
}
chargeCluster2Ward=function(y){
  chargeValueWard=sum(y[as.numeric(cluster2SitesWard)])
  return(chargeValueWard)
}
chargeCluster3Ward=function(y){
  chargeValueWard=sum(y[as.numeric(cluster3SitesWard)])
  return(chargeValueWard)
}
cluster1SeqWard=lapply(chargeH1Vectors,chargeCluster1Ward)
cluster1SeqVectorWard=unlist(cluster1SeqWard)
cluster2SeqWard=lapply(chargeH1Vectors,chargeCluster2Ward)
cluster2SeqVectorWard=unlist(cluster2SeqWard)
cluster3SeqWard=lapply(chargeH1Vectors,chargeCluster3Ward)
cluster3SeqVectorWard=unlist(cluster3SeqWard)
chargeCluster1WardHA1=function(y){
  y=y[1:343]
  chargeValueWard=sum(y[as.numeric(cluster1SitesWard)],na.rm=TRUE)
  return(chargeValueWard)
}
chargeCluster2WardHA1=function(y){
  y=y[1:343]
  chargeValueWard=sum(y[as.numeric(cluster2SitesWard)],na.rm=TRUE)
  return(chargeValueWard)
}
chargeCluster3WardHA1=function(y){
  y=y[1:343]
  chargeValueWard=sum(y[as.numeric(cluster3SitesWard)],na.rm=TRUE)
  return(chargeValueWard)
}
meanCluster1Ward=rep(0,length(allYears))
for (i in 1:length(allYears)){
  meanCluster1Ward[i]=mean(cluster1SeqVectorWard[dateProcessed==allYears[i]])
}
meanCluster2Ward=rep(0,length(allYears))
for (i in 1:length(allYears)){
  meanCluster2Ward[i]=mean(cluster2SeqVectorWard[dateProcessed==allYears[i]])
}
meanCluster3Ward=rep(0,length(allYears))
for (i in 1:length(allYears)){
  meanCluster3Ward[i]=mean(cluster3SeqVectorWard[dateProcessed==allYears[i]])
}

dataMeanCluster1Ward=data.frame(charge=meanCluster1Ward[!is.na(meanCluster1Ward)],date=allYears[!is.na(meanCluster1Ward)])
clusterMean1plotWard=ggplot()+geom_point(data=dataMeanCluster1Ward,aes(x=date,y=charge),size=2.5,colour=colorNegative)+theme_bw()+xlab('Year')+ylab('Charge')+theme(text=element_text(size=20))+
  theme(legend.position="none")+geom_smooth(data=dataMeanCluster1Ward,aes(x=date,y=charge),colour="black",fill=colorNegative,method=lm,formula=y~x)
dataMeanCluster2Ward=data.frame(charge=meanCluster2Ward[!is.na(meanCluster2Ward)],date=allYears[!is.na(meanCluster2Ward)])
clusterMean2plotWard=ggplot()+geom_point(data=dataMeanCluster2Ward,aes(x=date,y=charge),size=2.5,colour=colorPositive)+theme_bw()+xlab('Year')+ylab('Charge')+theme(text=element_text(size=20))+
  theme(legend.position="none")+geom_smooth(data=dataMeanCluster2Ward,aes(x=date,y=charge),colour="black",fill=colorPositive,method=lm,formula=y~x)
dataMeanCluster3Ward=data.frame(charge=meanCluster3Ward[!is.na(meanCluster3Ward)],date=allYears[!is.na(meanCluster3Ward)])
clusterMean3plotWard=ggplot()+geom_point(data=dataMeanCluster3Ward,aes(x=date,y=charge),size=2.5,colour=colorZero)+theme_bw()+xlab('Year')+ylab('Charge')+theme(text=element_text(size=20))+
  theme(legend.position="none")+geom_smooth(data=dataMeanCluster3Ward,aes(x=date,y=charge),colour="black",fill=colorZero,method=lm,formula=y~x)
cluster1SeqWardHA1=lapply(chargeH1Vectors,chargeCluster1WardHA1)
cluster1SeqVectorWardHA1=unlist(cluster1SeqWardHA1)
cluster2SeqWardHA1=lapply(chargeH1Vectors,chargeCluster2WardHA1)
cluster2SeqVectorWardHA1=unlist(cluster2SeqWardHA1)
cluster3SeqWardHA1=lapply(chargeH1Vectors,chargeCluster3WardHA1)
cluster3SeqVectorWardHA1=unlist(cluster3SeqWardHA1)

meanCluster1WardHA1=rep(0,length(allYears))
for (i in 1:length(allYears)){
  meanCluster1WardHA1[i]=mean(cluster1SeqVectorWardHA1[dateProcessed==allYears[i]])
}
meanCluster2WardHA1=rep(0,length(allYears))
for (i in 1:length(allYears)){
  meanCluster2WardHA1[i]=mean(cluster2SeqVectorWardHA1[dateProcessed==allYears[i]])
}
meanCluster3WardHA1=rep(0,length(allYears))
for (i in 1:length(allYears)){
  meanCluster3WardHA1[i]=mean(cluster3SeqVectorWardHA1[dateProcessed==allYears[i]])
}
dataMeanCluster1WardHA1=data.frame(charge=meanCluster1WardHA1[!is.na(meanCluster1WardHA1)],date=allYears[!is.na(meanCluster1WardHA1)])
clusterMean1plotWardHA1=ggplot()+geom_point(data=dataMeanCluster1WardHA1,aes(x=date,y=charge),size=2.5,colour=colorNegative)+theme_bw()+xlab('Year')+ylab('Charge')+theme(text=element_text(size=20))+
  theme(legend.position="none")+geom_smooth(data=dataMeanCluster1WardHA1,aes(x=date,y=charge),colour="black",fill=colorNegative,method=lm,formula=y~x)
dataMeanCluster2WardHA1=data.frame(charge=meanCluster2WardHA1[!is.na(meanCluster2WardHA1)],date=allYears[!is.na(meanCluster2WardHA1)])
clusterMean2plotWardHA1=ggplot()+geom_point(data=dataMeanCluster2WardHA1,aes(x=date,y=charge),size=2.5,colour=colorPositive)+theme_bw()+xlab('Year')+ylab('Charge')+theme(text=element_text(size=20))+
  theme(legend.position="none")+geom_smooth(data=dataMeanCluster2WardHA1,aes(x=date,y=charge),colour="black",fill=colorPositive,method=lm,formula=y~x)
dataMeanCluster3WardHA1=data.frame(charge=meanCluster3WardHA1[!is.na(meanCluster3WardHA1)],date=allYears[!is.na(meanCluster3WardHA1)])
clusterMean3plotWardHA1=ggplot()+geom_point(data=dataMeanCluster3WardHA1,aes(x=date,y=charge),size=2.5,colour=colorZero)+theme_bw()+xlab('Year')+ylab('Charge')+theme(text=element_text(size=20))+
  theme(legend.position="none")+geom_smooth(data=dataMeanCluster3WardHA1,aes(x=date,y=charge),colour="black",fill=colorZero,method=lm,formula=y~x)


y1AllWard=cluster1SeqVectorWard[!is.na(cluster1SeqVectorWard)]
x1AllWard=dateProcessed[!is.na(cluster1SeqVectorWard)]
w1AllWard=lm(y1AllWard~x1AllWard)
summary(w1AllWard)
y2AllWard=cluster2SeqVectorWard[!is.na(cluster2SeqVectorWard)]
x2AllWard=dateProcessed[!is.na(cluster2SeqVectorWard)]
w2AllWard=lm(y2AllWard~x2AllWard)
summary(w2AllWard)
y3AllWard=cluster3SeqVectorWard[!is.na(cluster3SeqVectorWard)]
x3AllWard=dateProcessed[!is.na(cluster3SeqVectorWard)]
w3AllWard=lm(y3AllWard~x3AllWard)
summary(w3AllWard)


y1AllWardHA1=cluster1SeqVectorWardHA1[!is.na(cluster1SeqVectorWardHA1)]
x1AllWardHA1=dateProcessed[!is.na(cluster1SeqVectorWardHA1)]
w1AllWardHA1=lm(y1AllWardHA1~x1AllWardHA1)
summary(w1AllWardHA1)
y2AllWardHA1=cluster2SeqVectorWardHA1[!is.na(cluster2SeqVectorWardHA1)]
x2AllWardHA1=dateProcessed[!is.na(cluster2SeqVectorWardHA1)]
w2AllWardHA1=lm(y2AllWardHA1~x2AllWardHA1)
summary(w2AllWard)
y3AllWardHA1=cluster3SeqVectorWardHA1[!is.na(cluster3SeqVectorWardHA1)]
x3AllWardHA1=dateProcessed[!is.na(cluster3SeqVectorWardHA1)]
w3AllWardHA1=lm(y3AllWardHA1~x3AllWardHA1)
summary(w3AllWardHA1)


y1Ward=meanCluster1Ward[!is.na(meanCluster1Ward)]
x1Ward=allYears[!is.na(meanCluster1Ward)]
w1Ward=lm(y1Ward~x1Ward)
summary(w1Ward)
y2Ward=meanCluster2Ward[!is.na(meanCluster2Ward)]
x2Ward=allYears[!is.na(meanCluster2Ward)]
w2Ward=lm(y2Ward~x2Ward)
summary(w2Ward)
y3Ward=meanCluster3Ward[!is.na(meanCluster3Ward)]
x3Ward=allYears[!is.na(meanCluster3Ward)]
w3Ward=lm(y3Ward~x3Ward)
summary(w3Ward)


y1WardHA1=meanCluster1WardHA1[!is.na(meanCluster1WardHA1)]
x1WardHA1=allYears[!is.na(meanCluster1WardHA1)]
w1WardHA1=lm(y1WardHA1~x1WardHA1)
summary(w1WardHA1)
y2WardHA1=meanCluster2WardHA1[!is.na(meanCluster2WardHA1)]
x2WardHA1=allYears[!is.na(meanCluster2WardHA1)]
w2WardHA1=lm(y2WardHA1~x2WardHA1)
summary(w2WardHA1)
y3WardHA1=meanCluster3WardHA1[!is.na(meanCluster3WardHA1)]
x3WardHA1=allYears[!is.na(meanCluster3WardHA1)]
w3WardHA1=lm(y3WardHA1~x3WardHA1)
summary(w3WardHA1)

dataCluster1Ward=data.frame(charge=cluster1SeqVectorWard,date=dateProcessed)
Cluster1ByNumbersWard=subset(melt(table(dataCluster1Ward),value.name="repeats"),repeats!=0)
cluster1plotLegendWard=ggplot()+geom_point(data=Cluster1ByNumbersWard,aes(x=date,y=charge,size=log10(repeats)),colour=colorNegative)+scale_size(limits=c(0,10),breaks=c(log10(1),log10(10),log10(100),log10(600)),labels=c("1","10","100","600"),name="Number of \nsequences")+theme_bw()+xlab('Year')+ylab('Charge')+theme(text=element_text(size=20))+
  theme(legend.position="right")+geom_smooth(data=dataCluster1Ward,aes(x=date,y=charge),colour="black",fill=colorNegative,method=lm,formula=y~x)
dataCluster2Ward=data.frame(charge=cluster2SeqVectorWard,date=dateProcessed)
Cluster2ByNumbersWard=subset(melt(table(dataCluster2Ward),value.name="repeats"),repeats!=0)
cluster2plotLegendWard=ggplot()+geom_point(data=Cluster2ByNumbersWard,aes(x=date,y=charge,size=log10(repeats)),colour=colorPositive)+scale_size(limits=c(0,10),breaks=c(log10(1),log10(10),log10(100),log10(600)),labels=c("1","10","100","600"),name="Number of \nsequences")+theme_bw()+xlab('Year')+ylab('Charge')+theme(text=element_text(size=20))+
  theme(legend.position="right")+geom_smooth(data=dataCluster2Ward,aes(x=date,y=charge),colour="black",fill=colorPositive,method=lm,formula=y~x)
dataCluster3Ward=data.frame(charge=cluster3SeqVectorWard,date=dateProcessed)
Cluster3ByNumbersWard=subset(melt(table(dataCluster3Ward),value.name="repeats"),repeats!=0)
cluster3plotLegendWard=ggplot()+geom_point(data=Cluster3ByNumbersWard,aes(x=date,y=charge,size=log10(repeats)),colour=colorZero)+scale_size(limits=c(0,10),breaks=c(log10(1),log10(10),log10(100),log10(600)),labels=c("1","10","100","600"),name="Number of \nsequences")+theme_bw()+xlab('Year')+ylab('Charge')+theme(text=element_text(size=20))+
  theme(legend.position="right")+geom_smooth(data=dataCluster3Ward,aes(x=date,y=charge),colour="black",fill=colorZero,method=lm,formula=y~x)
dataCluster1WardHA1=data.frame(charge=cluster1SeqVectorWardHA1,date=dateProcessed)
Cluster1ByNumbersWardHA1=subset(melt(table(dataCluster1WardHA1),value.name="repeats"),repeats!=0)
cluster1plotHA1LegendWard=ggplot()+geom_point(data=Cluster1ByNumbersWardHA1,aes(x=date,y=charge,size=log10(repeats)),colour=colorNegative)+scale_size(limits=c(0,10),breaks=c(log10(1),log10(10),log10(100),log10(600)),labels=c("1","10","100","600"),name="Number of \nsequences")+theme_bw()+xlab('Year')+ylab('Charge')+theme(text=element_text(size=20))+
  theme(legend.position="right")+geom_smooth(data=dataCluster1WardHA1,aes(x=date,y=charge),colour="black",fill=colorNegative,method=lm,formula=y~x)
dataCluster2WardHA1=data.frame(charge=cluster2SeqVectorWardHA1,date=dateProcessed)
Cluster2ByNumbersWardHA1=subset(melt(table(dataCluster2WardHA1),value.name="repeats"),repeats!=0)
cluster2plotHA1LegendWard=ggplot()+geom_point(data=Cluster2ByNumbersWardHA1,aes(x=date,y=charge,size=log10(repeats)),colour=colorPositive)+scale_size(limits=c(0,10),breaks=c(log10(1),log10(10),log10(100),log10(600)),labels=c("1","10","100","600"),name="Number of \nsequences")+theme_bw()+xlab('Year')+ylab('Charge')+theme(text=element_text(size=20))+
  theme(legend.position="right")+geom_smooth(data=dataCluster2WardHA1,aes(x=date,y=charge),colour="black",fill=colorPositive,method=lm,formula=y~x)
dataCluster3WardHA1=data.frame(charge=cluster3SeqVectorWardHA1,date=dateProcessed)
Cluster3ByNumbersWardHA1=subset(melt(table(dataCluster3WardHA1),value.name="repeats"),repeats!=0)
cluster3plotWardHA1=ggplot()+geom_point(data=Cluster3ByNumbersWardHA1,aes(x=date,y=charge,size=log10(repeats)),colour=colorZero)+scale_size(limits=c(0,10))+theme_bw()+xlab('Year')+ylab('Charge')+theme(text=element_text(size=20))+
  theme(legend.position="none")+geom_smooth(data=dataCluster3WardHA1,aes(x=date,y=charge),colour="black",fill=colorZero,method=lm,formula=y~x)
cluster3plotHA1LegendWard=ggplot()+geom_point(data=Cluster3ByNumbersWardHA1,aes(x=date,y=charge,size=log10(repeats)),colour=colorZero)+scale_size(limits=c(0,10),breaks=c(log10(1),log10(10),log10(100),log10(600)),labels=c("1","10","100","600"),name="Number of \nsequences")+theme_bw()+xlab('Year')+ylab('Charge')+theme(text=element_text(size=20))+
  theme(legend.position="right")+geom_smooth(data=dataCluster3WardHA1,aes(x=date,y=charge),colour="black",fill=colorZero,method=lm,formula=y~x)
figRight<-plot_grid(cluster1plotLegendWard+ggtitle("All sequences, whole HA"),cluster2plotLegendWard,cluster3plotLegendWard,cluster1plotHA1LegendWard+ggtitle("All sequences, HA1"),cluster2plotHA1LegendWard,cluster3plotHA1LegendWard,ncol=1,labels=c('A',"","","B","","",""),align='hv',label_size=34,label_fontface="plain",vjust=1)
figLeft<-plot_grid(clusterMean1plotWard+ggtitle("Yearly means, whole HA"),clusterMean2plotWard,clusterMean3plotWard,clusterMean1plotWardHA1+ggtitle("Yearly means, HA1"),clusterMean2plotWardHA1,clusterMean3plotWardHA1,ncol=1,labels=c('C',"","","D","","",""),align='hv',label_size=34,label_fontface="plain",vjust=1)
fig_clusterNew=plot_grid(figRight,figLeft,ncol=2,rel_widths=c(1.2,1))
pdf("FigS10.pdf",width=15,height=16)
print(fig_clusterNew)
dev.off()

RSAcdfPlotWard=ggplot(data=dataRSAWard,aes(x=xx,color=yy))+stat_ecdf(geom="step",size=1.15,pad=FALSE)+
  theme_bw()+theme(text=element_text(size=20))+xlab("Relative solvent accessibility (RSA)")+scale_fill_manual(name="Branch",values=c(colorNegative,colorPositive,colorZero),labels=c("Negative","Positive","Zero"))+
  scale_colour_manual(name="Branch",values=c(colorNegative,colorPositive,colorZero),labels=c("Negative","Positive","Zero"))+
  ylab("Empirical CDF")+theme(legend.position=c(0.75,0.25))+scale_x_continuous(breaks=c(0,0.25,0.5,0.75,1),labels=c(0,0.25,0.5,0.75,1),limits=c(0,1))
RBScdfPlotWard=ggplot(data=dataRBSWard,aes(x=xx,color=yy))+stat_ecdf(geom="step",pad=FALSE,size=1.15)+
  theme_bw()+theme(text=element_text(size=20))+xlab("Distance to RBS (Å)")+scale_fill_manual(name="Branch",values=c(colorNegative,colorPositive,colorZero),labels=c("Negative","Positive","Zero"))+
  scale_colour_manual(name="Branch",values=c(colorNegative,colorPositive,colorZero),labels=c("Negative","Positive","Zero"))+
  ylab("Empirical CDF")+theme(legend.position=c(0.75,0.25))+scale_x_continuous(breaks=c(0,30,60,90),labels=c(0,30,60,90),limits=c(0,115))
EVOcdfPlotWard=ggplot(data=dataEVOWard,aes(x=xx,color=yy))+stat_ecdf(geom="step",pad=FALSE,size=1.15)+
  theme_bw()+theme(text=element_text(size=20))+xlab("Evolutionary rate (conservation score)")+scale_fill_manual(name="Branch",values=c(colorNegative,colorPositive,colorZero),labels=c("Negative","Positive","Zero"))+
  scale_colour_manual(name="Branch",values=c(colorNegative,colorPositive,colorZero),labels=c("Negative","Positive","Zero"))+
  ylab("Empirical CDF")+theme(legend.position=c(0.75,0.25))+scale_x_continuous(breaks=c(0,1,2,3,4,5),labels=c(0,1,2,3,4,5),limits=c(-0.7,5))
RBScdfPlotHA1Ward=ggplot(data=dataRBSWardHA1,aes(x=xx,color=yy))+stat_ecdf(geom="step",pad=FALSE,size=1.15)+
  theme_bw()+theme(text=element_text(size=20))+xlab("Distance to RBS (Å)")+scale_fill_manual(name="Branch",values=c(colorNegative,colorPositive,colorZero),labels=c("Negative","Positive","Zero"))+
  scale_colour_manual(name="Branch",values=c(colorNegative,colorPositive,colorZero),labels=c("Negative","Positive","Zero"))+
  ylab("Empirical CDF")+theme(legend.position=c(0.75,0.25))+scale_x_continuous(breaks=c(0,30,60,90),labels=c(0,30,60,90),limits=c(0,115))
RSAcdfPlotHA1Ward=ggplot(data=dataRSAWardHA1,aes(x=xx,color=yy))+stat_ecdf(geom="step",pad=FALSE,size=1.15)+
  theme_bw()+theme(text=element_text(size=20))+xlab("Relative solvent accessibility (RSA)")+scale_fill_manual(name="Branch",values=c(colorNegative,colorPositive,colorZero),labels=c("Negative","Positive","Zero"))+
  scale_colour_manual(name="Branch",values=c(colorNegative,colorPositive,colorZero),labels=c("Negative","Positive","Zero"))+
  ylab("Empirical CDF")+theme(legend.position=c(0.75,0.25))+scale_x_continuous(breaks=c(0,0.25,0.5,0.75,1),labels=c(0,0.25,0.5,0.75,1),limits=c(0,1))
EVOcdfPlotHA1Ward=ggplot(data=dataEVOWardHA1,aes(x=xx,color=yy))+stat_ecdf(geom="step",pad=FALSE,size=1.15)+
  theme_bw()+theme(text=element_text(size=20))+xlab("Evolutionary rate (conservation score)")+scale_fill_manual(name="Branch",values=c(colorNegative,colorPositive,colorZero),labels=c("Negative","Positive","Zero"))+
  scale_colour_manual(name="Branch",values=c(colorNegative,colorPositive,colorZero),labels=c("Negative","Positive","Zero"))+
  ylab("Empirical CDF")+theme(legend.position=c(0.75,0.25))+scale_x_continuous(breaks=c(0,1,2,3,4,5),labels=c(0,1,2,3,4,5),limits=c(-0.7,5))
RBScdfPlotHA2Ward=ggplot(data=dataRBSWardHA2,aes(x=xx,color=yy))+stat_ecdf(geom="step",pad=FALSE,size=1.15)+
  theme_bw()+theme(text=element_text(size=20))+xlab("Distance to RBS (Å)")+scale_fill_manual(name="Branch",values=c(colorNegative,colorPositive,colorZero),labels=c("Negative","Positive","Zero"))+
  scale_colour_manual(name="Branch",values=c(colorNegative,colorPositive,colorZero),labels=c("Negative","Positive","Zero"))+
  ylab("Empirical CDF")+theme(legend.position=c(0.25,0.75))+scale_x_continuous(breaks=c(0,30,60,90),labels=c(0,30,60,90),limits=c(0,115))
RSAcdfPlotHA2Ward=ggplot(data=dataRSAWardHA2,aes(x=xx,color=yy))+stat_ecdf(geom="step",pad=FALSE,size=1.15)+
  theme_bw()+theme(text=element_text(size=20))+xlab("Relative solvent accessibility (RSA)")+scale_fill_manual(name="Branch",values=c(colorNegative,colorPositive,colorZero),labels=c("Negative","Positive","Zero"))+
  scale_colour_manual(name="Branch",values=c(colorNegative,colorPositive,colorZero),labels=c("Negative","Positive","Zero"))+
  ylab("Empirical CDF")+theme(legend.position=c(0.75,0.25))+scale_x_continuous(breaks=c(0,0.25,0.5,0.75,1),labels=c(0,0.25,0.5,0.75,1),limits=c(0,1))
EVOcdfPlotHA2Ward=ggplot(data=dataEVOWardHA2,aes(x=xx,color=yy))+stat_ecdf(geom="step",pad=FALSE,size=1.15)+
  theme_bw()+theme(text=element_text(size=20))+xlab("Evolutionary rate (conservation score)")+scale_fill_manual(name="Branch",values=c(colorNegative,colorPositive,colorZero),labels=c("Negative","Positive","Zero"))+
  scale_colour_manual(name="Branch",values=c(colorNegative,colorPositive,colorZero),labels=c("Negative","Positive","Zero"))+
  ylab("Empirical CDF")+theme(legend.position=c(0.75,0.25))+scale_x_continuous(breaks=c(0,1,2,3,4,5),labels=c(0,1,2,3,4,5),limits=c(-0.7,5))

figDistributions<-plot_grid(EVOcdfPlotWard+ggtitle("whole HA"),EVOcdfPlotHA1Ward+ggtitle("HA1"),EVOcdfPlotHA2Ward+ggtitle("HA2"),
                            RBScdfPlotWard+ggtitle("whole HA"),RBScdfPlotHA1Ward+ggtitle("HA1"),RBScdfPlotHA2Ward+ggtitle("HA2"),
                            RSAcdfPlotWard+ggtitle("whole HA"),RSAcdfPlotHA1Ward+ggtitle("HA1"),RSAcdfPlotHA2Ward+ggtitle("HA2"),
                            align="hv",labels="AUTO",label_size=38,hjust=-0.4,vjust=1,label_fontface="plain",ncol=3)
pdf("FigS11.pdf",width=21,height=16)
print(figDistributions)
dev.off()
