# Supplementary material for: Implications of localized charge for human influenza A H1N1 hemagglutinin evolution: Insights from deep mutational scans
Source: PLoS Comput Biol. 2020 Jun 25;16(6):e1007892. doi: 10.1371/journal.pcbi.1007892 (PMC7316228; doi:10.1371/journal.pcbi.1007892)
Supplement: S1 Analyses — (ZIP) [file pcbi.1007892.s013.zip › Analyses/DistIndividualSites.txt]

Values
105.705841064
101.320823669
98.4431228638
95.2342987061
92.4787216187
88.741065979
85.126953125
81.7224731445
81.7579040527
78.489151001
76.9808731079
74.2031936646
71.8051300049
69.9052124023
68.653465271
68.6883773804
66.9624710083
70.2821655273
70.2061462402
74.0071792603
73.6309204102
68.8490219116
69.6777496338
72.7532272339
74.195350647
73.377243042
75.7534942627
74.0186691284
68.8279647827
65.8473739624
61.3173332214
60.4666442871
56.4258155823
54.2815551758
54.2185096741
52.8441734314
48.3671112061
47.9082374573
45.1646614075
45.2841491699
40.1357803345
43.1014213562
43.008228302
43.456073761
47.0669670105
44.8692398071
41.7143783569
38.8352355957
36.7877845764
31.7375926971
33.0484848022
27.6965751648
28.4127407074
25.915599823
24.0716667175
22.622718811
24.1745452881
19.808265686
19.7679271698
24.758972168
21.9211845398
16.9530467987
18.1511154175
17.7469081879
18.0696144104
20.6895694733
22.4966011047
23.3697357178
27.2395248413
26.8706054688
25.4139957428
29.9875621796
31.0353450775
33.3583908081
35.5986289978
33.6859970093
38.4972038269
37.4382629395
32.0673217773
32.7990379333
29.1084194183
30.2262420654
30.8557128906
28.4424877167
25.7320156097
22.9882507324
20.6219539642
17.8333148956
14.6734085083
12.6328859329
7.19495630264
9.47445392609
12.2087850571
15.3661746979
17.7416801453
18.6537857056
22.9053382874
22.1798458099
25.4003772736
27.8766994476
24.7345066071
26.8748569489
31.4475860596
29.9512691498
29.0329799652
32.9977073669
34.8511428833
33.0543899536
36.2540168762
34.4596862793
29.8596534729
31.1236419678
25.5073509216
27.0679302216
24.682516098
23.5838241577
21.4861793518
23.2523956299
19.2243442535
23.2800254822
24.2458438873
21.6273479462
18.2202548981
21.6739826202
20.2717323303
16.0463352203
14.0217256546
14.5677785873
13.2934799194
10.1911058426
10.1736297607
9.0220079422
11.4560556412
11.1405878067
12.4574127197
15.7158889771
19.8035240173
22.1799411774
19.4049377441
17.7169284821
13.6678962708
13.7291526794
11.6452665329
13.3803739548
18.4394111633
18.9119796753
14.6428928375
14.0254211426
7.19372320175
11.7345161438
10.2425775528
12.6530456543
17.3769035339
19.0758991241
16.4341430664
16.9691257477
13.7513895035
18.1246566772
20.1325531006
18.1973609924
23.441576004
22.4092121124
25.6258144379
27.2788581848
30.8202018738
31.6241130829
34.3102912903
33.152885437
36.51927948
35.0632209778
32.0691871643
27.9605636597
24.7252254486
22.1432094574
19.0949745178
16.8076992035
11.9959373474
10.6174507141
4.64470720291
7.70719337463
5.08529424667
6.79518604279
8.50182342529
11.0375862122
11.4770927429
5.18521499634
8.22686195374
12.1017961502
9.74243068695
6.69961547852
8.17865371704
14.5760917664
14.4220056534
14.5112743378
16.0453414917
13.839881897
17.2283439636
15.453001976
19.6320476532
20.5375366211
24.6400337219
27.4156513214
31.4088420868
30.1594257355
24.3448619843
25.4035644531
20.3354225159
19.4663906097
15.9950551987
14.6996526718
11.4330501556
12.6786556244
10.2830953598
11.018781662
12.7885389328
9.71948719025
13.3037528992
11.6611318588
12.0258188248
13.2706003189
11.4772319794
7.48462200165
7.35606193542
5.63960313797
8.31433200836
7.87768793106
11.8018465042
13.1367635727
16.2225456238
22.5246524811
24.0350112915
27.7981815338
28.4764823914
31.7522125244
34.8811454773
34.3450012207
31.4423427582
29.3467350006
24.7542133331
24.3568572998
19.5585136414
20.306596756
16.4074382782
15.1976728439
11.6480369568
8.78363323212
12.2184743881
10.5397949219
14.5093326569
17.7050476074
19.1745700836
22.1593265533
24.1199264526
25.324678421
30.4404525757
31.0600376129
34.9292640686
35.1432723999
38.7889175415
41.9234580994
40.6188430786
37.2656364441
35.1967849731
32.1462936401
35.0780105591
33.5523376465
35.671749115
37.1064987183
38.5773086548
39.5083770752
39.6100120544
43.405670166
44.9126167297
46.1474494934
47.9014167786
47.1702194214
49.7380714417
46.8091773987
42.7256317139
42.9492416382
39.7320327759
42.9469261169
44.4020004272
46.7166976929
49.3366317749
53.5259513855
54.7706108093
57.6218605042
57.4085617065
56.7880630493
55.9176445007
50.2609939575
51.2636413574
47.9873504639
43.1540031433
43.297252655
40.6505813599
43.0277023315
41.3545646667
45.1263084412
49.3525733948
48.8035316467
51.0698242188
50.8810920715
48.0003433228
51.840763092
50.1546287537
54.7923240662
56.494758606
61.0988960266
59.7465171814
64.6840133667
66.3047332764
70.6414642334
72.1233901978
74.98878479
78.3206481934
78.0806274414
78.2839050293
82.2423706055
82.7201843262
86.271232605
84.8656616211
82.7359466553
81.8348312378
84.5439910889
87.2893295288
87.176574707
83.7047195435
84.8179550171
88.0833282471
91.4657592773
89.5692825317
89.5715484619
86.9745330811
85.7652130127
88.7465667725
84.7308273315
87.1496353149
86.2840499878
83.9385147095
85.3564300537
83.0111618042
79.5336685181
83.9969482422
89.2491607666
92.6278839111
94.8729934692
97.975769043
100.614105225
103.748306274
106.788581848
104.833183289
101.845649719
98.4402694702
94.9257354736
91.3125152588
91.0331420898
88.1456604004
88.4539718628
86.1744308472
87.4368896484
85.085144043
82.6343688965
80.8692550659
81.4225158691
78.8403396606
76.9826889038
76.9148406982
74.7504348755
73.1986236572
71.4254684448
70.8833084106
69.8813934326
66.8065567017
66.2771759033
65.6031112671
63.1721382141
61.2533569336
61.6309127808
61.1764068604
56.5385055542
54.7930679321
52.1428604126
47.7817497253
47.4930343628
42.0268173218
41.2611312866
37.469291687
35.2114181519
33.5984916687
28.2503585815
30.5418281555
25.5872478485
24.1359882355
26.470954895
29.1176261902
32.6129379272
34.7952041626
34.0569152832
33.6337852478
37.4247589111
39.5303077698
38.097114563
40.0387268066
43.4863471985
43.4587898254
42.5375709534
44.9316101074
48.2482070923
48.0507125854
48.6271476746
50.9748191833
53.4403190613
53.4804267883
54.2287483215
58.5513000488
58.1831855774
58.8508110046
59.3587379456
62.8277168274
63.8508644104
64.3802490234
66.0517501831
68.1411895752
69.2776565552
69.5629425049
73.526008606
74.4273300171
74.0763244629
76.0673980713
78.4643173218
78.7155532837
79.2624969482
83.1190872192
83.9879379272
83.7921829224
86.6952438354
89.3376693726
88.8075790405
90.4127349854
94.0416488647
94.5086669922
93.9789581299
96.8531265259
98.8909301758
99.5618209839
100.338859558
102.688812256
104.648017883
108.210510254
107.612174988
105.478691101
105.043930054
100.643913269
101.128799438
97.2242279053
95.4179077148
94.7770690918
97.5441970825
99.5747146606
104.834640503
104.801025391
109.518196106
109.597511292
109.564071655
105.958282471
106.064872742
102.221611023
103.588722229
103.70249176
100.669883728
98.0385437012
100.643463135
98.5151290894
95.5953598022
96.6178894043
97.4571762085
100.766052246
104.006652832
105.316925049
109.656341553
108.152816772
