# Supplementary material for: Implications of localized charge for human influenza A H1N1 hemagglutinin evolution: Insights from deep mutational scans
Source: PLoS Comput Biol. 2020 Jun 25;16(6):e1007892. doi: 10.1371/journal.pcbi.1007892 (PMC7316228; doi:10.1371/journal.pcbi.1007892)
Supplement: S1 Analyses — (ZIP) [file pcbi.1007892.s013.zip › Analyses/AnalysesCode.R]

library(ggplot2)
library(reshape2)
library(ggplot2)
library(cowplot)
library(RColorBrewer)
library(nnet)
library(seqinr)
library(stringr)

#####################################Functional Selection,Expected Charge Analyses#####################################
#######################################################################################################################

diversityShannon<-function(data){
  dataLogged=-log(data)
  pLnp=data*dataLogged
  pLnp[is.na(pLnp)==TRUE]=0
  diversity=rowSums(pLnp)
  return(diversity)
}
data=read.csv("summary_avgprefs.csv",header=TRUE,row.names=1)
AANames=colnames(data)
chargePerAA=rep(0,20)
chargePerAA[AANames=="R"]=1
chargePerAA[AANames=="H"]=1
chargePerAA[AANames=="K"]=1
chargePerAA[AANames=="D"]=-1
chargePerAA[AANames=="E"]=-1
names(chargePerAA)=AANames

multiplyVectorsThrough<-function(x){
  values=x*chargePerAA
  return(values)
}

DShannon=diversityShannon(data)
DSmax=log(20)
JShannon=DShannon/DSmax
EvennessRatio=JShannon
Selection2=1-EvennessRatio^(1/2)

chargeData=t(apply(data,1,multiplyVectorsThrough))
chargePerSite=apply(chargeData,1,sum)

ForAnalysisCharge=chargePerSite
ForAnalysisSel=Selection2
clusterCharge=data.frame(charge=ForAnalysisCharge,selection=ForAnalysisSel)
row.names(clusterCharge)=1:565

cluster1=clusterCharge[(0.05-0.7*clusterCharge$charge)>clusterCharge$selection &clusterCharge$charge<0.04,]
cluster2=clusterCharge[(0.02+0.5*clusterCharge$charge)>clusterCharge$selection &clusterCharge$charge>0.04,]

cluster3Sites=setdiff(row.names(clusterCharge),c(row.names(cluster1),row.names(cluster2)))
cluster1Sites=row.names(cluster1)
cluster2Sites=row.names(cluster2)

labels1=as.numeric(cluster1Sites)
labels2=as.numeric(cluster2Sites)
labels3=as.numeric(cluster3Sites)
colourCluster=1:565
colourCluster[labels1]="cluster 1"
colourCluster[labels2]="cluster 2"
colourCluster[labels3]="cluster 3"

SelectionChargeCluster=data.frame(xx=Selection2,yy=chargePerSite,Cluster=colourCluster)
yellow=rgb(0.90,0.90,0)
deepblue=rgb(0.25,0.25,0.25)
bluewhite=rgb(0.85,0.85,1)
f=ggplot(SelectionChargeCluster,aes(x=yy,y=xx,color=Cluster))+geom_point()+scale_color_manual(values=c(yellow,bluewhite,deepblue))+
  ylab("Functional selection")+xlab("Expected charge")+theme_bw()+theme(text=element_text(size=20))+theme(legend.position="none")+ggtitle("")

fig2A=f+draw_label("Negative",-0.45,0.25,size=30)+draw_label("Zero",0.15,0.275,size=30)+draw_label("Positive",0.45,0.225,size=30)
fig2Alabel=plot_grid(fig2A,labels=c("A"),label_fontface="plain",label_size=36,hjust=0,vjust=1)
pdf("Fig2A.pdf",width=7,height=5)
print(fig2Alabel)
dev.off()

#####################################Adding in distances to RBS and RSA values#########################################

distDataResiduestoRBS=read.table("DistIndividualSites.txt",header=TRUE)
distRBS=distDataResiduestoRBS$Values
maxDistRBS=max(distRBS)
minDistRBS=min(distRBS)
RSA=read.table("HARSAData.txt",header=TRUE)
colourValuesSelected=colorRampPalette(rev(brewer.pal(11,"Spectral")))
RSAChanged=RSA
RSAValues=RSA$RSA
maximumValueRSA=max(RSAValues)
RSAValuesSites=RSA$site
RSAData=data.frame(RSAValues,RSAValuesSites)
RSADataSorted=RSAData[order(RSAData$RSAValuesSites),]
SelectionForValuesRSA=Selection2[RSADataSorted$RSAValuesSites]
ChargeForValuesRSA=chargePerSite[RSADataSorted$RSAValuesSites]
DataFrameAll=data.frame(RSADataSorted$RSAValuesSites,RSADataSorted$RSAValues,SelectionForValuesRSA,ChargeForValuesRSA,distRBS)
DataFrameAllDup=DataFrameAll
HA1rows=row.names(DataFrameAllDup)[as.numeric(row.names(DataFrameAllDup))<344]
HA2rows=row.names(DataFrameAllDup)[as.numeric(row.names(DataFrameAllDup))>343]
DataFrameHA1=DataFrameAll[HA1rows,]
DataFrameHA2=DataFrameAll[HA2rows,]
names(DataFrameAllDup)=c("Sites","Relative Solvent \n Accessibility","Selection","Expected charge","Distance to RBS \n (Angstroms)")
SelectionChargeDistPlot=ggplot(data=DataFrameAllDup)+geom_point(size=1.5,aes(x=`Expected charge`,y=Selection,colour=`Distance to RBS \n (Angstroms)`))+
  scale_colour_gradientn(name="Distance\nto RBS (Å)",colours=colourValuesSelected(600),limits=c(minDistRBS,maxDistRBS))+theme_bw()+theme(text=element_text(size=20))+ylab("Functional selection")+xlab("Expected charge")+ggtitle("")

DataFrameHA1Dup=DataFrameHA1
names(DataFrameHA1Dup)=c("Sites","Relative Solvent \n Accessibility","Selection","Expected charge","Distance to RBS \n (Angstroms)")
SelectionChargeDistHA1Plot=ggplot(data=DataFrameHA1Dup)+geom_point(size=1.5,aes(x=`Expected charge`,y=Selection,colour=`Distance to RBS \n (Angstroms)`))+
  scale_colour_gradientn(name="Distance\nto RBS (Å)",colours=colourValuesSelected(600),limits=c(minDistRBS,maxDistRBS))+theme_bw()+theme(text=element_text(size=20))+ylab("Functional selection")+xlab("Expected charge")+ggtitle("")

DataFrameHA2Dup=DataFrameHA2
names(DataFrameHA2Dup)=c("Sites","Relative Solvent \n Accessibility","Selection","Expected charge","Distance to RBS \n (Angstroms)")
SelectionChargeDistHA2Plot=ggplot(data=DataFrameHA2Dup)+geom_point(size=1.5,aes(x=`Expected charge`,y=Selection,colour=`Distance to RBS \n (Angstroms)`))+
  scale_colour_gradientn(name="Distance\nto RBS (Å)",colours=colourValuesSelected(600),limits=c(minDistRBS,maxDistRBS))+theme_bw()+theme(text=element_text(size=20))+ylab("Functional selection")+xlab("Expected charge")+ggtitle("")

DataFrameAll=data.frame(RSADataSorted$RSAValuesSites,RSADataSorted$RSAValues,SelectionForValuesRSA,ChargeForValuesRSA,distRBS)
HA1rows=row.names(DataFrameAll)[as.numeric(row.names(DataFrameAll))<344]
HA2rows=row.names(DataFrameAll)[as.numeric(row.names(DataFrameAll))>343]
DataFrameHA1figS5plot=DataFrameAll[HA1rows,]
DataFrameHA2figS5plot=DataFrameAll[HA2rows,]
names(DataFrameHA1figS5plot)=c("Sites","Relative Solvent \n Accessibility","Selection","Expected charge")
names(DataFrameHA2figS5plot)=c("Sites","Relative Solvent \n Accessibility","Selection","Expected charge")
AllSelectionChargeRSAHA1Plot=ggplot(data=DataFrameHA1figS5plot)+geom_point(size=1.5,aes(x=`Expected charge`,y=Selection,colour=`Relative Solvent \n Accessibility`))+
  scale_colour_gradientn(name="RSA",colours=colourValuesSelected(600),limits=c(0,maximumValueRSA))+theme_bw()+theme(text=element_text(size=20))+xlab("Expected charge")

AllSelectionChargeRSAHA2Plot=ggplot(data=DataFrameHA2figS5plot)+geom_point(size=1.5,aes(x=`Expected charge`,y=Selection,colour=`Relative Solvent \n Accessibility`))+
  scale_colour_gradientn(name="RSA",colours=colourValuesSelected(600),limits=c(0,maximumValueRSA))+theme_bw()+theme(text=element_text(size=20))+xlab("Expected charge")

DataFrameAllFig3Plot=DataFrameAll
names(DataFrameAllFig3Plot)=c("Sites","Relative Solvent \n Accessibility","Selection","Expected charge")

AllSelectionChargeRSAPlot=ggplot(data=DataFrameAllFig3Plot)+geom_point(size=1.5,aes(x=`Expected charge`,y=Selection,colour=`Relative Solvent \n Accessibility`))+
  scale_colour_gradientn(name="RSA",colours=colourValuesSelected(600),limits=c(0,maximumValueRSA))+theme_bw()+theme(text=element_text(size=20))+ylab("Functional selection")+xlab("Expected charge")+ggtitle("")

#######################################Looking at the Hensley et al. (2009) sites######################################

ChangeBinding=as.character(c(141,142,177,178,179,171,169,205,206,209,211,156,237,257,82,83,129,175,102,158))

HYSitesBinders=rep("Other",343)

HYSitesBindersChange=rep("Other",343)
names(HYSitesBindersChange)=as.character(1:343)
HYSitesBindersChange[ChangeBinding]="Change binding"
HYSitesBinders=HYSitesBindersChange
DataFrameAll=data.frame(RSADataSorted$RSAValuesSites,RSADataSorted$RSAValues,SelectionForValuesRSA,ChargeForValuesRSA,distRBS)
DataFrameAll=data.frame(RSADataSorted$RSAValuesSites,RSADataSorted$RSAValues,SelectionForValuesRSA,ChargeForValuesRSA,distRBS)
HA1rows=row.names(DataFrameAll)[as.numeric(row.names(DataFrameAll))<344]
DataFrameHA1=DataFrameAll[HA1rows,]
dataFrameHA1AnnotateHYBinders=data.frame(DataFrameHA1,HY=HYSitesBinders[DataFrameHA1$RSADataSorted.RSAValuesSites])
dataFrameHA1AnnotateHYBinders=dataFrameHA1AnnotateHYBinders[complete.cases(dataFrameHA1AnnotateHYBinders),]
names(dataFrameHA1AnnotateHYBinders)=c("Sites","Relative Solvent \n Accessibility","Selection","Expected charge","Distance to RBS \n (Angstroms)","HY")
shapesHB=c("Change binding"=19,"Other"=19)
sizeHB=c("Change binding"=3,"Other"=0.2)
f=ggplot(data=dataFrameHA1AnnotateHYBinders)+geom_point(aes(size=factor(HY),x=`Expected charge`,y=Selection,colour=`Relative Solvent \n Accessibility`,shape=factor(HY)))+
  scale_colour_gradientn(name="RSA",colours=colourValuesSelected(600),limits=c(0,maximumValueRSA))+theme_bw()+theme(text=element_text(size=20))+scale_shape_manual(name="",values=shapesHB,breaks=c("Change binding","Other"))+scale_size_manual(name="",values=sizeHB,breaks=c("Change binding","Other"))+xlab("Expected charge")+ylab("Functional selection")

pdf("FigS8.pdf",width=9,height=5)
print(f)
dev.off()

#################################RSA,distance to RBS, and evolutionary rates across HA sites###########################

DataFrameAll=data.frame(RSADataSorted$RSAValuesSites,RSADataSorted$RSAValues,SelectionForValuesRSA,ChargeForValuesRSA,distRBS)
DataFrameLabels1=DataFrameAll[as.character(labels1),]
DataFrameLabels1=DataFrameLabels1[complete.cases(DataFrameLabels1),]
RSALabels1=DataFrameLabels1$RSADataSorted.RSAValues
RBSLabels1=DataFrameLabels1$distRBS
DataFrameLabels2=DataFrameAll[as.character(labels2),]
DataFrameLabels2=DataFrameLabels2[complete.cases(DataFrameLabels2),]
RSALabels2=DataFrameLabels2$RSADataSorted.RSAValues
RBSLabels2=DataFrameLabels2$distRBS
DataFrameLabels3=DataFrameAll[as.character(labels3),]
DataFrameLabels3=DataFrameLabels3[complete.cases(DataFrameLabels3),]
RSALabels3=DataFrameLabels3$RSADataSorted.RSAValues
RBSLabels3=DataFrameLabels3$distRBS

ks.test(RBSLabels1,RBSLabels2,exact=T)
ks.test(RBSLabels2,RBSLabels3,exact=T)
ks.test(RBSLabels1,RBSLabels3,exact=T)

ks.test(RSALabels1,RSALabels2,exact=T)
ks.test(RSALabels2,RSALabels3,exact=T)
ks.test(RSALabels1,RSALabels3,exact=T)

RSAtotals=c(RSALabels1,RSALabels2,RSALabels3)
colourRSA=1:length(RSAtotals)
colourRSA[1:length(RSALabels1)]=letters[1]
colourRSA[(length(RSALabels1)+1):(length(RSALabels1)+length(RSALabels2))]=letters[2]
colourRSA[(length(RSALabels1)+length(RSALabels2)+1):(length(RSALabels1)+length(RSALabels2)+length(RSALabels3))]=letters[3]
dataRSA=data.frame(xx=RSAtotals,yy=colourRSA)

RSAcdfPlot=ggplot(data=dataRSA,aes(x=xx,color=yy))+stat_ecdf(geom="step",pad=FALSE,size=1.15)+
  theme_bw()+theme(text=element_text(size=20))+xlab("Relative solvent accessibility (RSA)")+scale_fill_manual(name="Branch",values=c(yellow,bluewhite,deepblue),labels=c("Negative","Positive","Zero"))+
  scale_colour_manual(name="Branch",values=c(yellow,bluewhite,deepblue),labels=c("Negative","Positive","Zero"))+
  ylab("Empirical CDF")+theme(legend.position=c(0.75,0.25))

RBStotals=c(RBSLabels1,RBSLabels2,RBSLabels3)
colourRBS=1:length(RBStotals)
colourRBS[1:length(RBSLabels1)]=letters[1]
colourRBS[(length(RBSLabels1)+1):(length(RBSLabels1)+length(RBSLabels2))]=letters[2]
colourRBS[(length(RBSLabels1)+length(RBSLabels2)+1):(length(RBSLabels1)+length(RBSLabels2)+length(RBSLabels3))]=letters[3]
dataRBS=data.frame(xx=RBStotals,yy=colourRBS)

RBScdfPlot=ggplot(data=dataRBS,aes(x=xx,color=yy))+stat_ecdf(geom="step",pad=FALSE,size=1.15)+
  theme_bw()+theme(text=element_text(size=20))+xlab("Distance to RBS (Å)")+scale_fill_manual(name="Branch",values=c(yellow,bluewhite,deepblue),labels=c("Negative","Positive","Zero"))+
  scale_colour_manual(name="Branch",values=c(yellow,bluewhite,deepblue),labels=c("Negative","Positive","Zero"))+
  ylab("Empirical CDF")+theme(legend.position=c(0.75,0.25))+scale_x_continuous(breaks=c(0,30,60,90),labels=c(0,30,60,90),limits=c(0,115))

rates=read.table("RatesNormalizedHA",fill=TRUE)
ratesNorm=rates[,3]
minCons=min(ratesNorm)
maxCons=max(ratesNorm)
DataFrameRatesPlot=data.frame(charge=chargePerSite,selection=Selection2,rates=ratesNorm)
names(DataFrameRatesPlot)=c("Expected charge","Selection","Normalized \n conservation \n score")
SelectionChargeConservationPlot=ggplot(data=DataFrameRatesPlot)+geom_point(size=1.5,aes(x=`Expected charge`,y=Selection,colour=`Normalized \n conservation \n score`))+
  scale_colour_gradientn(name="Rate of\nevolution",colours=colourValuesSelected(600),limits=c(minCons,maxCons))+theme_bw()+theme(text=element_text(size=20))+ylab("Functional selection")+xlab("Expected charge")+ggtitle("")

DataFrameRatesHA1Plot=DataFrameRatesPlot[1:343,]
names(DataFrameRatesHA1Plot)=c("Expected charge","Selection","Normalized \n conservation \n score")
SelectionChargeConservationHA1Plot=ggplot(data=DataFrameRatesHA1Plot)+geom_point(size=1.5,aes(x=`Expected charge`,y=Selection,colour=`Normalized \n conservation \n score`))+
  scale_colour_gradientn(name="Rate of\nevolution",colours=colourValuesSelected(600),limits=c(minCons,maxCons))+theme_bw()+theme(text=element_text(size=20))+ylab("Functional selection")+xlab("Expected charge")+ggtitle("")

DataFrameRatesHA2Plot=DataFrameRatesPlot[344:565,]
names(DataFrameRatesHA2Plot)=c("Expected charge","Selection","Normalized \n conservation \n score")
SelectionChargeConservationHA2Plot=ggplot(data=DataFrameRatesHA2Plot)+geom_point(size=1.5,aes(x=`Expected charge`,y=Selection,colour=`Normalized \n conservation \n score`))+
  scale_colour_gradientn(name="Rate of\nevolution",colours=colourValuesSelected(600),limits=c(minCons,maxCons))+theme_bw()+theme(text=element_text(size=20))+ylab("Functional selection")+xlab("Expected charge")+ggtitle("")

DataFrameRates=data.frame(charge=chargePerSite,selection=Selection2,rates=ratesNorm)
DataFrameLabelsEVO1=DataFrameRates[as.character(labels1),]
EVOLabels1=DataFrameLabelsEVO1$rates
DataFrameLabelsEVO2=DataFrameRates[as.character(labels2),]
EVOLabels2=DataFrameLabelsEVO2$rates
DataFrameLabelsEVO3=DataFrameRates[as.character(labels3),]
EVOLabels3=DataFrameLabelsEVO3$rates
EVOtotals=c(EVOLabels1,EVOLabels2,EVOLabels3)
colourEVO=1:length(EVOtotals)
colourEVO[1:length(EVOLabels1)]=letters[1]
colourEVO[(length(EVOLabels1)+1):(length(EVOLabels1)+length(EVOLabels2))]=letters[2]
colourEVO[(length(EVOLabels1)+length(EVOLabels2)+1):(length(EVOLabels1)+length(EVOLabels2)+length(EVOLabels3))]=letters[3]
dataEVO=data.frame(xx=EVOtotals,yy=colourEVO)

EVOcdfPlot=ggplot(data=dataEVO,aes(x=xx,color=yy))+stat_ecdf(geom="step",pad=FALSE,size=1.15)+
  theme_bw()+theme(text=element_text(size=20))+xlab("Evolutionary rate (conservation score)")+scale_fill_manual(name="Branch",values=c(yellow,bluewhite,deepblue),labels=c("Negative","Positive","Zero"))+
  scale_colour_manual(name="Branch",values=c(yellow,bluewhite,deepblue),labels=c("Negative","Positive","Zero"))+
  ylab("Empirical CDF")+theme(legend.position=c(0.75,0.25))

fig3CDF<-plot_grid(SelectionChargeConservationPlot+theme(legend.position=c(0.3,0.76),legend.margin=margin(c(0,0,0,0))),EVOcdfPlot,SelectionChargeDistPlot+theme(legend.position=c(0.3,0.75),legend.margin=margin(c(0,0,0,0))),RBScdfPlot,AllSelectionChargeRSAPlot+theme(legend.position=c(0.3,0.77),legend.margin=margin(c(0,0,0,0))),
                   RSAcdfPlot,align="hv",labels="AUTO",label_size=34,label_fontface="plain",ncol=2)
pdf("Fig3.pdf",width=14,height=16)
print(fig3CDF)
dev.off()

DataFrameAll=data.frame(RSADataSorted$RSAValuesSites,RSADataSorted$RSAValues,SelectionForValuesRSA,ChargeForValuesRSA,distRBS)
labels1HA1=labels1[labels1<344]
DataFrameLabels1HA1=DataFrameAll[as.character(labels1HA1),]
DataFrameLabels1HA1=DataFrameLabels1HA1[complete.cases(DataFrameLabels1HA1),]
RSALabels1HA1=DataFrameLabels1HA1$RSADataSorted.RSAValues
RBSLabels1HA1=DataFrameLabels1HA1$distRBS
labels3HA1=labels3[labels3<344]
DataFrameLabels3HA1=DataFrameAll[as.character(labels3HA1),]
DataFrameLabels3HA1=DataFrameLabels3HA1[complete.cases(DataFrameLabels3HA1),]
RSALabels3HA1=DataFrameLabels3HA1$RSADataSorted.RSAValues
RBSLabels3HA1=DataFrameLabels3HA1$distRBS
labels2HA1=labels2[labels2<344]
DataFrameLabels2HA1=DataFrameAll[as.character(labels2HA1),]
DataFrameLabels2HA1=DataFrameLabels2HA1[complete.cases(DataFrameLabels2HA1),]
RSALabels2HA1=DataFrameLabels2HA1$RSADataSorted.RSAValues
RBSLabels2HA1=DataFrameLabels2HA1$distRBS

RBStotalsHA1=c(RBSLabels1HA1,RBSLabels2HA1,RBSLabels3HA1)
colourRBSHA1=1:length(RBStotalsHA1)
colourRBSHA1[1:length(RBSLabels1HA1)]=letters[1]
colourRBSHA1[(length(RBSLabels1HA1)+1):(length(RBSLabels1HA1)+length(RBSLabels2HA1))]=letters[2]
colourRBSHA1[(length(RBSLabels1HA1)+length(RBSLabels2HA1)+1):(length(RBSLabels1HA1)+length(RBSLabels2HA1)+length(RBSLabels3HA1))]=letters[3]
dataRBSHA1=data.frame(xx=RBStotalsHA1,yy=colourRBSHA1)

RBScdfPlotHA1=ggplot(data=dataRBSHA1,aes(x=xx,color=yy))+stat_ecdf(geom="step",pad=FALSE,size=1.15)+
  theme_bw()+theme(text=element_text(size=20))+xlab("Distance to RBS (Å)")+scale_fill_manual(name="Branch",values=c(yellow,bluewhite,deepblue),labels=c("Negative","Positive","Zero"))+
  scale_colour_manual(name="Branch",values=c(yellow,bluewhite,deepblue),labels=c("Negative","Positive","Zero"))+
  ylab("Empirical CDF")+theme(legend.position=c(0.75,0.25))+scale_x_continuous(breaks=c(0,30,60,90),labels=c(0,30,60,90),limits=c(0,115))

RSAtotalsHA1=c(RSALabels1HA1,RSALabels2HA1,RSALabels3HA1)
colourRSAHA1=1:length(RSAtotalsHA1)
colourRSAHA1[1:length(RSALabels1HA1)]=letters[1]
colourRSAHA1[(length(RSALabels1HA1)+1):(length(RSALabels1HA1)+length(RSALabels2HA1))]=letters[2]
colourRSAHA1[(length(RSALabels1HA1)+length(RSALabels2HA1)+1):(length(RSALabels1HA1)+length(RSALabels2HA1)+length(RSALabels3HA1))]=letters[3]
dataRSAHA1=data.frame(xx=RSAtotalsHA1,yy=colourRSAHA1)
RSAcdfPlotHA1=ggplot(data=dataRSAHA1,aes(x=xx,color=yy))+stat_ecdf(geom="step",pad=FALSE,size=1.15)+
  theme_bw()+theme(text=element_text(size=20))+xlab("Relative solvent accessibility (RSA)")+scale_fill_manual(name="Branch",values=c(yellow,bluewhite,deepblue),labels=c("Negative","Positive","Zero"))+
  scale_colour_manual(name="Branch",values=c(yellow,bluewhite,deepblue),labels=c("Negative","Positive","Zero"))+
  ylab("Empirical CDF")+theme(legend.position=c(0.75,0.25))

ks.test(RBSLabels1HA1,RBSLabels2HA1,exact=T)
ks.test(RBSLabels2HA1,RBSLabels3HA1,exact=T)
ks.test(RBSLabels1HA1,RBSLabels3HA1,exact=T)

ks.test(RSALabels1HA1,RSALabels2HA1,exact=T)
ks.test(RSALabels2HA1,RSALabels3HA1,exact=T)
ks.test(RSALabels1HA1,RSALabels3HA1,exact=T)

ConservationCluster1=ratesNorm[as.numeric(cluster1Sites)]
ConservationCluster2=ratesNorm[as.numeric(cluster2Sites)]
ConservationCluster3=ratesNorm[as.numeric(cluster3Sites)]
ks.test(ConservationCluster1,ConservationCluster2,exact=T)
ks.test(ConservationCluster1,ConservationCluster3,exact=T)
ks.test(ConservationCluster2,ConservationCluster3,exact=T)
ConservationCluster1HA1=ratesNorm[as.numeric(cluster1Sites[as.numeric(cluster1Sites)<344])]
ConservationCluster2HA1=ratesNorm[as.numeric(cluster2Sites[as.numeric(cluster2Sites)<344])]
ConservationCluster3HA1=ratesNorm[as.numeric(cluster3Sites[as.numeric(cluster3Sites)<344])]
ks.test(ConservationCluster1HA1,ConservationCluster2HA1,exact=T)
ks.test(ConservationCluster1HA1,ConservationCluster3HA1,exact=T)
ks.test(ConservationCluster2HA1,ConservationCluster3HA1,exact=T)

EVOLabels1HA1=ConservationCluster1HA1
EVOLabels2HA1=ConservationCluster2HA1
EVOLabels3HA1=ConservationCluster3HA1

EVOtotalsHA1=c(EVOLabels1HA1,EVOLabels2HA1,EVOLabels3HA1)
colourEVOHA1=1:length(EVOtotalsHA1)
colourEVOHA1[1:length(EVOLabels1HA1)]=letters[1]
colourEVOHA1[(length(EVOLabels1HA1)+1):(length(EVOLabels1HA1)+length(EVOLabels2HA1))]=letters[2]
colourEVOHA1[(length(EVOLabels1HA1)+length(EVOLabels2HA1)+1):(length(EVOLabels1HA1)+length(EVOLabels2HA1)+length(EVOLabels3HA1))]=letters[3]
dataEVOHA1=data.frame(xx=EVOtotalsHA1,yy=colourEVOHA1)

EVOcdfPlotHA1=ggplot(data=dataEVOHA1,aes(x=xx,color=yy))+stat_ecdf(geom="step",pad=FALSE,size=1.15)+
  theme_bw()+theme(text=element_text(size=20))+xlab("Evolutionary rate (conservation score)")+scale_fill_manual(name="Branch",values=c(yellow,bluewhite,deepblue),labels=c("Negative","Positive","Zero"))+
  scale_colour_manual(name="Branch",values=c(yellow,bluewhite,deepblue),labels=c("Negative","Positive","Zero"))+
  ylab("Empirical CDF")+theme(legend.position=c(0.75,0.25))

labels1HA2=labels1[labels1>=344]
DataFrameLabels1HA2=DataFrameAll[as.character(labels1HA2),]
DataFrameLabels1HA2=DataFrameLabels1HA2[complete.cases(DataFrameLabels1HA2),]
RSALabels1HA2=DataFrameLabels1HA2$RSADataSorted.RSAValues
RBSLabels1HA2=DataFrameLabels1HA2$distRBS
labels3HA2=labels3[labels3>=344]
DataFrameLabels3HA2=DataFrameAll[as.character(labels3HA2),]
DataFrameLabels3HA2=DataFrameLabels3HA2[complete.cases(DataFrameLabels3HA2),]
RSALabels3HA2=DataFrameLabels3HA2$RSADataSorted.RSAValues
RBSLabels3HA2=DataFrameLabels3HA2$distRBS
labels2HA2=labels2[labels2>=344]
DataFrameLabels2HA2=DataFrameAll[as.character(labels2HA2),]
DataFrameLabels2HA2=DataFrameLabels2HA2[complete.cases(DataFrameLabels2HA2),]
RSALabels2HA2=DataFrameLabels2HA2$RSADataSorted.RSAValues
RBSLabels2HA2=DataFrameLabels2HA2$distRBS

RBStotalsHA2=c(RBSLabels1HA2,RBSLabels2HA2,RBSLabels3HA2)
colourRBSHA2=1:length(RBStotalsHA2)
colourRBSHA2[1:length(RBSLabels1HA2)]=letters[1]
colourRBSHA2[(length(RBSLabels1HA2)+1):(length(RBSLabels1HA2)+length(RBSLabels2HA2))]=letters[2]
colourRBSHA2[(length(RBSLabels1HA2)+length(RBSLabels2HA2)+1):(length(RBSLabels1HA2)+length(RBSLabels2HA2)+length(RBSLabels3HA2))]=letters[3]
dataRBSHA2=data.frame(xx=RBStotalsHA2,yy=colourRBSHA2)

RBScdfPlotHA2=ggplot(data=dataRBSHA2,aes(x=xx,color=yy))+stat_ecdf(geom="step",pad=FALSE,size=1.15)+
  theme_bw()+theme(text=element_text(size=20))+xlab("Distance to RBS (Å)")+scale_fill_manual(name="Branch",values=c(yellow,bluewhite,deepblue),labels=c("Negative","Positive","Zero"))+
  scale_colour_manual(name="Branch",values=c(yellow,bluewhite,deepblue),labels=c("Negative","Positive","Zero"))+
  ylab("Empirical CDF")+theme(legend.position=c(0.25,0.75))+scale_x_continuous(breaks=c(0,30,60,90),labels=c(0,30,60,90),limits=c(0,115))

RSAtotalsHA2=c(RSALabels1HA2,RSALabels2HA2,RSALabels3HA2)
colourRSAHA2=1:length(RSAtotalsHA2)
colourRSAHA2[1:length(RSALabels1HA2)]=letters[1]
colourRSAHA2[(length(RSALabels1HA2)+1):(length(RSALabels1HA2)+length(RSALabels2HA2))]=letters[2]
colourRSAHA2[(length(RSALabels1HA2)+length(RSALabels2HA2)+1):(length(RSALabels1HA2)+length(RSALabels2HA2)+length(RSALabels3HA2))]=letters[3]
dataRSAHA2=data.frame(xx=RSAtotalsHA2,yy=colourRSAHA2)
RSAcdfPlotHA2=ggplot(data=dataRSAHA2,aes(x=xx,color=yy))+stat_ecdf(geom="step",pad=FALSE,size=1.15)+
  theme_bw()+theme(text=element_text(size=20))+xlab("Relative solvent accessibility (RSA)")+scale_fill_manual(name="Branch",values=c(yellow,bluewhite,deepblue),labels=c("Negative","Positive","Zero"))+
  scale_colour_manual(name="Branch",values=c(yellow,bluewhite,deepblue),labels=c("Negative","Positive","Zero"))+
  ylab("Empirical CDF")+theme(legend.position=c(0.75,0.25))

ks.test(RBSLabels1HA2,RBSLabels2HA2,exact=T)
ks.test(RBSLabels2HA2,RBSLabels3HA2,exact=T)
ks.test(RBSLabels1HA2,RBSLabels3HA2,exact=T)

ks.test(RSALabels1HA2,RSALabels2HA2,exact=T)
ks.test(RSALabels2HA2,RSALabels3HA2,exact=T)
ks.test(RSALabels1HA2,RSALabels3HA2,exact=T)

ConservationCluster1HA2=ratesNorm[as.numeric(cluster1Sites[as.numeric(cluster1Sites)>=344])]
ConservationCluster2HA2=ratesNorm[as.numeric(cluster2Sites[as.numeric(cluster2Sites)>=344])]
ConservationCluster3HA2=ratesNorm[as.numeric(cluster3Sites[as.numeric(cluster3Sites)>=344])]
ks.test(ConservationCluster1HA2,ConservationCluster2HA2,exact=T)
ks.test(ConservationCluster1HA2,ConservationCluster3HA2,exact=T)
ks.test(ConservationCluster2HA2,ConservationCluster3HA2,exact=T)

EVOLabels1HA2=ConservationCluster1HA2
EVOLabels2HA2=ConservationCluster2HA2
EVOLabels3HA2=ConservationCluster3HA2

EVOtotalsHA2=c(EVOLabels1HA2,EVOLabels2HA2,EVOLabels3HA2)
colourEVOHA2=1:length(EVOtotalsHA2)
colourEVOHA2[1:length(EVOLabels1HA2)]=letters[1]
colourEVOHA2[(length(EVOLabels1HA2)+1):(length(EVOLabels1HA2)+length(EVOLabels2HA2))]=letters[2]
colourEVOHA2[(length(EVOLabels1HA2)+length(EVOLabels2HA2)+1):(length(EVOLabels1HA2)+length(EVOLabels2HA2)+length(EVOLabels3HA2))]=letters[3]
dataEVOHA2=data.frame(xx=EVOtotalsHA2,yy=colourEVOHA2)

EVOcdfPlotHA2=ggplot(data=dataEVOHA2,aes(x=xx,color=yy))+stat_ecdf(geom="step",pad=FALSE,size=1.15)+
  theme_bw()+theme(text=element_text(size=20))+xlab("Evolutionary rate (conservation score)")+scale_fill_manual(name="Branch",values=c(yellow,bluewhite,deepblue),labels=c("Negative","Positive","Zero"))+
  scale_colour_manual(name="Branch",values=c(yellow,bluewhite,deepblue),labels=c("Negative","Positive","Zero"))+
  ylab("Empirical CDF")+theme(legend.position=c(0.75,0.25))

dataEVOtype=data.frame(xx=c(EVOtotalsHA1,EVOtotalsHA2),yy=c(colourEVOHA1,colourEVOHA2),zz=c(rep("a",length(EVOtotalsHA1)),rep("b",length(EVOtotalsHA2))))
EVOcdfTypes=ggplot(data=dataEVOtype,aes(x=xx,color=yy,linetype=zz))+stat_ecdf(geom="step",pad=FALSE,size=1.15)+
  theme_bw()+theme(text=element_text(size=20))+xlab("Evolutionary rate (conservation score)")+scale_fill_manual(name="Branch",values=c(yellow,bluewhite,deepblue),labels=c("Negative","Positive","Zero"))+
  scale_colour_manual(name="Branch",values=c(yellow,bluewhite,deepblue),labels=c("Negative","Positive","Zero"))+
  ylab("Empirical CDF")+theme(legend.position=c(0.75,0.4))+scale_linetype_manual(name="Domain",values=c("solid","twodash"),labels=c("HA1","HA2"))

dataRBStype=data.frame(xx=c(RBStotalsHA1,RBStotalsHA2),yy=c(colourRBSHA1,colourRBSHA2),zz=c(rep("a",length(RBStotalsHA1)),rep("b",length(RBStotalsHA2))))
RBScdfTypes=ggplot(data=dataRBStype,aes(x=xx,color=yy,linetype=zz))+stat_ecdf(geom="step",pad=FALSE,size=1.15)+
  theme_bw()+theme(text=element_text(size=20))+xlab("Distance to RBS (Å)")+scale_fill_manual(name="Branch",values=c(yellow,bluewhite,deepblue),labels=c("Negative","Positive","Zero"))+
  scale_colour_manual(name="Branch",values=c(yellow,bluewhite,deepblue),labels=c("Negative","Positive","Zero"))+
  ylab("Empirical CDF")+theme(legend.position="none")+scale_linetype_manual(name="Domain",values=c("solid","twodash"),labels=c("HA1","HA2"))

fig4<-plot_grid(SelectionChargeConservationHA1Plot+theme(legend.position=c(0.26,0.77),legend.margin=margin(c(0,0,0,0)))+
                  draw_label("HA1",0.305,.28,size=30),SelectionChargeDistHA1Plot+
                  theme(legend.position=c(0.26,0.77),legend.margin=margin(c(0,0,0,0)))+draw_label("HA1",.305,.28,size=30),
                SelectionChargeConservationHA2Plot+theme(legend.position=c(0.3,0.77),legend.margin=margin(c(0,0,0,0)))+
                  draw_label("HA2",.2,.27,size=30),SelectionChargeDistHA2Plot+
                  theme(legend.position=c(0.3,0.77),legend.margin=margin(c(0,0,0,0)))+draw_label("HA2",.2,.27,size=30),EVOcdfTypes,
                RBScdfTypes,
                align="hv",labels="AUTO",label_size=34,hjust=0,label_fontface="plain",ncol=2)

pdf("Fig4.pdf",width=14,height=16.5)
print(fig4)
dev.off()

dataRSAtype=data.frame(xx=c(RSAtotalsHA1,RSAtotalsHA2),yy=c(colourRSAHA1,colourRSAHA2),zz=c(rep("a",length(RSAtotalsHA1)),rep("b",length(RSAtotalsHA2))))
RSAcdfTypes=ggplot(data=dataRSAtype,aes(x=xx,color=yy,linetype=zz))+stat_ecdf(geom="step",pad=FALSE,size=1.15)+
  theme_bw()+theme(text=element_text(size=20))+xlab("Relative Solvent Accessibilities (RSAs)")+scale_fill_manual(name="Branch",values=c(yellow,bluewhite,deepblue),labels=c("Negative","Positive","Zero"))+
  scale_colour_manual(name="Branch",values=c(yellow,bluewhite,deepblue),labels=c("Negative","Positive","Zero"))+
  ylab("Empirical CDF")+theme(legend.position=c(0.8,0.4))+scale_linetype_manual(name="Domain",values=c("solid","twodash"),labels=c("HA1","HA2"))

figsupHA1RSA<-plot_grid(AllSelectionChargeRSAHA1Plot+theme(legend.position=c(0.26,0.77),legend.margin=margin(c(0,0,0,0)))+
                          draw_label("HA1",0.305,.28,size=30),AllSelectionChargeRSAHA2Plot+
                          theme(legend.position=c(0.3,0.77),legend.margin=margin(c(0,0,0,0)))+draw_label("HA2",.2,.27,size=30),RSAcdfTypes,
                        align="hv",labels="AUTO",label_size=34,hjust=0,label_fontface="plain",ncol=3)

pdf("FigS5.pdf",width=18,height=5)
print(figsupHA1RSA)
dev.off()

###################Calculating the probability of glycosylation at each site, i.e. Asn-X-Ser/Thr#######################

AsnProbabilities=data[,"N"]
ProProbabilities=data[,"P"]
SerProbabilities=data[,"S"]
ThrProbabilities=data[,"T"]
ProbSerOrThr=ProProbabilities+SerProbabilities
ProbNOTProline=1-ProProbabilities
ProNOTProlineShiftedByOne=tail(c(ProbNOTProline,0),-1)
ProbSerOrThrShiftByTwo=tail(c(ProbSerOrThr,0,0),-2)
ProbGlycosylationThreePeat=AsnProbabilities*ProNOTProlineShiftedByOne*ProbSerOrThrShiftByTwo

DataGlycosylation=data.frame(Selection2,chargePerSite,ProbGlycosylationThreePeat)
minGlyc=min(ProbGlycosylationThreePeat)
maxGlyc=max(ProbGlycosylationThreePeat)
names(DataGlycosylation)=c("Selection","Expected charge","Probability of \n glycosylation \n")
AllSelectionChargeGlycosylation3Plot=ggplot(data=DataGlycosylation)+geom_point(size=1.5,aes(x=`Expected charge`,y=Selection,colour=`Probability of \n glycosylation \n`))+
  scale_colour_gradientn(name="Probability of\nglycosylation",colours=colourValuesSelected(600),limits=c(minGlyc,maxGlyc))+theme_bw()+theme(text=element_text(size=20))+xlab("Expected charge")+ylab("Functional selection")+ggtitle("")

minGlycLog=min(ProbGlycosylationThreePeat[ProbGlycosylationThreePeat>0])
maxGlycLog=max(ProbGlycosylationThreePeat[ProbGlycosylationThreePeat>0])

DataGlycosylationLog=DataGlycosylation[1:563,]
AllSelectionChargeGlycosylationLog3Plot=ggplot(data=DataGlycosylationLog)+geom_point(size=1.5,aes(x=`Expected charge`,y=Selection,colour=`Probability of \n glycosylation \n`))+
  scale_colour_gradientn(name="Probability of\nglycosylation",trans="log10",colours=colourValuesSelected(600),limits=c(minGlycLog,maxGlycLog))+theme_bw()+theme(text=element_text(size=20))+xlab("Expected charge")+ylab("Functional selection")+ggtitle("")

figS7=plot_grid(AllSelectionChargeGlycosylation3Plot,AllSelectionChargeGlycosylationLog3Plot,align="h",ncol=2,labels="AUTO",label_size=34,label_fontface="plain",hjust=0,vjust=1.5)
pdf("FigS7.pdf",width=16,height=5)
print(figS7)
dev.off()

#####################################Analysis with beta-lactamase######################################################

dataBeta1=read.table("beta_aa_bloom.txt",header=FALSE)
dataBeta1=dataBeta1[,4:23]
chargeDataBeta1=t(apply(dataBeta1,1,multiplyVectorsThrough))
chargePerSiteBeta1=apply(chargeDataBeta1,1,sum)
DShannonBeta1=diversityShannon(dataBeta1)
DSmax=log(20)
JShannonBeta1=DShannonBeta1/DSmax
SelectionBeta1=1-sqrt(JShannonBeta1)
SelectionChargeBeta1=data.frame(yy=SelectionBeta1,xx=chargePerSiteBeta1)
RSABeta=read.table("Beta.txt",header=TRUE)
RSABetaSites=RSABeta$site
RSABetaValues=RSABeta$RSA
RSABetaData=data.frame(RSABetaValues,RSABetaSites)
RSABetaDataSorted=RSABetaData[order(RSABetaData$RSABetaSites),]
dataAllBeta=data.frame(SelectionChargeBeta1[24:286,],RSA=RSABetaDataSorted$RSABetaValues)
names(dataAllBeta)=c("Selection","Expected charge","Relative Solvent \n Accessibility")
BetaSelectionChargeRSAPlot=ggplot(data=dataAllBeta)+geom_point(size=1.5,aes(x=`Expected charge`,y=Selection,colour=`Relative Solvent \n Accessibility`))+
  scale_colour_gradientn(name="RSA",colours=colourValuesSelected(400),limits=c(0,maximumValueRSA))+theme_bw()+theme(text=element_text(size=20))+xlab("Expected charge")+ylab("Functional selection")+ggtitle("")

ConservedSitesRatesBeta=read.table("RatesNormalizedBetaLactamase",fill=TRUE,col.names=1:8)
ConservedSitesRatesBetaValues=ConservedSitesRatesBeta[,3]
DataConservedBeta=data.frame(SelectionChargeBeta1,conserved=ConservedSitesRatesBetaValues)
names(DataConservedBeta)=c("Selection","Expected charge","Normalized \n Conservation \n Scores")
BetaLactamaseSelectionChargeConservationPlot=ggplot(data=DataConservedBeta)+geom_point(size=1.5,aes(x=`Expected charge`,y=Selection,colour=`Normalized \n Conservation \n Scores`))+
  scale_colour_gradientn(name="Rates of\nevolution",colours=colourValuesSelected(400))+theme_bw()+theme(text=element_text(size=20))+xlab("Expected charge")+ylab("Functional selection")+ggtitle("")

figS6<-plot_grid(BetaSelectionChargeRSAPlot,BetaLactamaseSelectionChargeConservationPlot,align="h",ncol=2,labels="AUTO",label_size=34,label_fontface="plain",hjust=0,vjust=1.5)
pdf("FigS6.pdf",width=16,height=5)
print(figS6)
dev.off()

#####################################Tying in Sequences Analyses########################################################
########################################################################################################################
##################################Functions needed for processing sequence data etc#####################################

#For alignment
assignCharge=function (y){
  assignCharge=rep(0,565)
  assignCharge[y=="D" | y=="E"]=-1
  assignCharge[y=="K" | y=="R" | y=="H"]=1
  assignCharge[y=="B" | y=="Z"]=-0.5
  assignCharge[y=="X"]=0.05
  return(assignCharge)
}

#For overall
assignChargeOverall=function (y){
  assignCharge=rep(0,length(y))
  assignCharge[y=="D" | y=="E"]=-1
  assignCharge[y=="K" | y=="R" | y=="H"]=1
  assignCharge[y=="B" | y=="Z"]=-0.5
  assignCharge[y=="X"]=0.05
  return(assignCharge)
}

#For multinomial models
assignChargeWithNA=function (y){
  assignCharge=rep(0,565)
  assignCharge[y=="D" | y=="E"]=-1
  assignCharge[y=="K" | y=="R" | y=="H"]=1
  assignCharge[y=="B" | y=="Z"]=NA
  assignCharge[y=="X"]=NA
  assignCharge[y=='-']=NA
  return(assignCharge)
}

fastaH1=read.fasta(file="AllSequencesAccessionNumbersFeb3.fasta",forceDNAtolower=FALSE)
fastaH1Vectors=lapply(fastaH1,as.vector)

tempNames=names(fastaH1)
temp2dates=strsplit(tempNames,split="[|]")
dateH1temp=rep(0,length(temp2dates))
for (i in 1:length(temp2dates)){
  dateH1temp[i]=temp2dates[[i]][2]
}

getYear=function(x){
  out=str_sub(x,-4,-1)
  return(out)
}
dateH1=unlist(lapply(dateH1temp,getYear))
tempNumbering=as.character(1:length(dateH1))
colonVector=rep(":",length(dateH1))
newNameVector=rep(0,length(dateH1))
for (i in 1:length(dateH1)){
  newNameVector[i]=paste0(dateH1[i],colonVector[i],tempNumbering[i],collapse="")
}
names(fastaH1)=newNameVector
names(fastaH1Vectors)=newNameVector

dateProcessed=as.numeric(dateH1)
allYears=1918:2008

#############################################Net overall charge########################################################

fastaH1Vectors=lapply(fastaH1,as.vector)
netOverallCharge=lapply(fastaH1Vectors,assignChargeOverall)
netOverallChargeSum=lapply(netOverallCharge,sum)
unlistedNetCharge=unlist(netOverallChargeSum)

dataNet=data.frame(charge=unlistedNetCharge,date=dateProcessed)
Net=subset(melt(table(dataNet),value.name="repeats"),repeats!=0)
NetPlot=ggplot()+geom_point(data=Net,aes(x=date,y=charge,size=log10(repeats)),colour="black")+scale_size(limits=c(0,10),breaks=c(log10(1),log10(10),log10(100),log10(600)),labels=c("1","10","100","600"),name="Number of \nsequences")+theme_bw()+xlab('Year')+ylab('Charge')+theme(text=element_text(size=20))+
  geom_smooth(data=dataNet,aes(x=date,y=charge),colour="black",fill="grey",method=lm,formula=y~x)+ggtitle("")

meanNet=rep(0,length(allYears))

for (i in 1:length(allYears)){
  meanNet[i]=mean(unlistedNetCharge[dateProcessed==allYears[i]])
}

dataMeanNet=data.frame(date=allYears[!is.na(meanNet)],charge=meanNet[!is.na(meanNet)])
MeanNetplot=ggplot()+geom_point(data=dataMeanNet,aes(x=date,y=charge),colour="black",size=2)+scale_size(limits=c(0,10))+theme_bw()+xlab('Year')+ylab('Charge')+theme(text=element_text(size=20))+
  theme(legend.title=element_blank(),legend.text=element_blank())+geom_smooth(data=dataMeanNet,aes(x=date,y=charge),colour="black",fill="grey",method=lm,formula=y~x)+ggtitle("")

figS4<-plot_grid(NetPlot,MeanNetplot,align="v",axis="tblr",labels="AUTO",ncol=1,label_size=34,hjust=-0.25,label_fontface="plain")
pdf("FigS4.pdf",width=9,height=7)
print(figS4)
dev.off()

#Keeping only alignments that where there is a value in reference
reference=fastaH1Vectors[[1]]
trimmedFastaH1Vectors=lapply(fastaH1Vectors,function(x) x[reference!='-'])

##############################################Multinomial models#######################################################

chargeH1VectorsWithNA=lapply(trimmedFastaH1Vectors,assignChargeWithNA)
ValuesPerSite=data.table::transpose(chargeH1VectorsWithNA)

#This function gets the predicted charge from the multinomial logistic regression
getPredictedChargeScaledYears<-function(x){
  datesTemp=dateProcessed[!is.na(x)]
  dates=(datesTemp-1918)/(2008-1918)
  x=x[!is.na(x)]
  numberSequences=length(x)
  numOnes=sum(x==1)
  numNegOnes=sum(x==-1)
  numZero=sum(x==0)
  CheckZero=c(numNegOnes,numZero,numOnes)
  allCheck=c(numNegOnes==numberSequences,numZero==numberSequences,numOnes==numberSequences)*1
  valuesCheck=c(-1,0,1)
  if (sum(CheckZero>0)==1){
    lengthNewYears=length(seq(from=1918,to=2008,by=0.5))
    chargePredicted=rep(valuesCheck[allCheck>0],lengthNewYears)
  } else if (sum(CheckZero>0)==2) {
    typesPresent=valuesCheck[CheckZero>0]
    dataValues=data.frame(yy=as.factor(x),year=dates)
    dataValues$yy=relevel(dataValues$yy,ref=as.character(typesPresent[1]))
    testMulti=multinom(yy~year,data=dataValues,maxit=200000,model=TRUE)
    if (testMulti$convergence==1){
      stop("DID NOT CONVERGE!!")
    }
    newYearsTemp=seq(from=1918,to=2008,by=0.5)
    newYears=(newYearsTemp-1918)/(2008-1918)
    newYears=data.frame(year=newYears)
    valuesProbabilitySecond=predict(testMulti,type="probs",newdata=newYears)
    valuesProbabilityFirst=1-valuesProbabilitySecond
    Probabilities=cbind(valuesProbabilityFirst,valuesProbabilitySecond)
    chargePredicted=rowSums(data.frame(mapply(`*`,data.frame(Probabilities),typesPresent)))
  } else {
    dataValues=data.frame(yy=as.factor(x),year=dates)
    testMulti=multinom(yy~year,data=dataValues,maxit=200000,model=TRUE)
    if (testMulti$convergence==1){
      stop("DID NOT CONVERGE!!")
    }
    newYearsTemp=seq(from=1918,to=2008,by=0.5)
    newYears=(newYearsTemp-1918)/(2008-1918)
    newYears=data.frame(year=newYears)
    valuesProbability=predict(testMulti,type="probs",newdata=newYears)
    chargePredicted=rowSums(data.frame(mapply(`*`,data.frame(valuesProbability),as.numeric(colnames(valuesProbability)))))
  }
  return(chargePredicted)
}

set.seed(249)
predictedChargePerSiteScaledInput=lapply(ValuesPerSite,getPredictedChargeScaledYears)

PredictedChargePerTimeScaledYears=data.table::transpose(predictedChargePerSiteScaledInput)
minPredCharge=-1
maxPredCharge=1
timePredictions=seq(from=1918,to=2008,by=0.5)
timePredictions=timePredictions %/% 1
fig5parts<-list()
for (i in 1:length(PredictedChargePerTimeScaledYears)){
  print(i)
  DataPredictedCharge=data.frame(Selection2,chargePerSite,PredictedChargePerTimeScaledYears[[i]])
  names(DataPredictedCharge)=c("Selection","Expected charge","Predicted charge")
  f=ggplot(data=DataPredictedCharge)+geom_point(size=1.5,aes(x=`Expected charge`,y=Selection,colour=`Predicted charge`))+ggtitle(timePredictions[i])+
    scale_colour_gradientn(name="Predicted\ncharge",colours=colourValuesSelected(600),limits=c(minPredCharge,maxPredCharge))+theme_bw()+theme(text=element_text(size=20))
  fig5parts[[i]]=f
}  

fig5<-plot_grid(fig5parts[[1]]+theme(legend.position="none")+annotate("segment",x=-0.3,xend=-0.2,y=0,yend=0.025,colour="black",size=3,arrow=arrow())+xlab("Expected charge")+ylab("Functional selection"),fig5parts[[61]]+theme(legend.position=c(0.275,0.77),legend.margin=margin(c(0,0,0,0)))+xlab("Expected charge")+ylab("Functional selection"),fig5parts[[121]]+theme(legend.position="none")+xlab("Expected charge")+ylab("Functional selection"),fig5parts[[181]]+theme(legend.position="none")+xlab("Expected charge")+ylab("Functional selection")+annotate("segment",x=-0.3,xend=-0.2,y=0,yend=0.025,colour="black",size=3,arrow=arrow()),ncol=2,labels="",align ='hv')
pdf("Fig5.pdf",width=14,height=11)
print(fig5)
dev.off()

##############################################Net charge of clusters###################################################

chargeH1Vectors=lapply(trimmedFastaH1Vectors,assignCharge)

chargeCluster1=function(y){
  chargeValue=sum(y[as.numeric(cluster1Sites)])
  return(chargeValue)
}

chargeCluster2=function(y){
  chargeValue=sum(y[as.numeric(cluster2Sites)])
  return(chargeValue)
}

chargeCluster3=function(y){
  chargeValue=sum(y[as.numeric(cluster3Sites)])
  return(chargeValue)
}

cluster1Seq=lapply(chargeH1Vectors,chargeCluster1)
cluster1SeqVector=unlist(cluster1Seq)

cluster2Seq=lapply(chargeH1Vectors,chargeCluster2)
cluster2SeqVector=unlist(cluster2Seq)

cluster3Seq=lapply(chargeH1Vectors,chargeCluster3)
cluster3SeqVector=unlist(cluster3Seq)

chargeCluster1HA1=function(y){
  y=y[1:343]
  chargeValue=sum(y[as.numeric(cluster1Sites)],na.rm=TRUE)
  return(chargeValue)
}

chargeCluster2HA1=function(y){
  y=y[1:343]
  chargeValue=sum(y[as.numeric(cluster2Sites)],na.rm=TRUE)
  return(chargeValue)
}

chargeCluster3HA1=function(y){
  y=y[1:343]
  chargeValue=sum(y[as.numeric(cluster3Sites)],na.rm=TRUE)
  return(chargeValue)
}

#Looking at yearly means
meanCluster1=rep(0,length(allYears))
for (i in 1:length(allYears)){
  meanCluster1[i]=mean(cluster1SeqVector[dateProcessed==allYears[i]])
}
meanCluster2=rep(0,length(allYears))
for (i in 1:length(allYears)){
  meanCluster2[i]=mean(cluster2SeqVector[dateProcessed==allYears[i]])
}
meanCluster3=rep(0,length(allYears))
for (i in 1:length(allYears)){
  meanCluster3[i]=mean(cluster3SeqVector[dateProcessed==allYears[i]])
}

dataMeanCluster1=data.frame(charge=meanCluster1[!is.na(meanCluster1)],date=allYears[!is.na(meanCluster1)])
clusterMean1plot=ggplot()+geom_point(data=dataMeanCluster1,aes(x=date,y=charge),size=2.5,colour=yellow)+theme_bw()+xlab('Year')+ylab('Charge')+theme(text=element_text(size=20))+
  theme(legend.position="none")+geom_smooth(data=dataMeanCluster1,aes(x=date,y=charge),colour="black",fill="gold",method=lm,formula=y~x)

dataMeanCluster2=data.frame(charge=meanCluster2[!is.na(meanCluster2)],date=allYears[!is.na(meanCluster2)])
clusterMean2plot=ggplot()+geom_point(data=dataMeanCluster2,aes(x=date,y=charge),size=2.5,colour=bluewhite)+theme_bw()+xlab('Year')+ylab('Charge')+theme(text=element_text(size=20))+
  theme(legend.position="none")+geom_smooth(data=dataMeanCluster2,aes(x=date,y=charge),colour="black",fill=bluewhite,method=lm,formula=y~x)

dataMeanCluster3=data.frame(charge=meanCluster3[!is.na(meanCluster3)],date=allYears[!is.na(meanCluster3)])
clusterMean3plot=ggplot()+geom_point(data=dataMeanCluster3,aes(x=date,y=charge),size=2.5,colour=deepblue)+theme_bw()+xlab('Year')+ylab('Charge')+theme(text=element_text(size=20))+
  theme(legend.position="none")+geom_smooth(data=dataMeanCluster3,aes(x=date,y=charge),colour="black",fill=deepblue,method=lm,formula=y~x)

figS1<-plot_grid(clusterMean1plot+ggtitle(""),clusterMean2plot+ggtitle(""),clusterMean3plot+ggtitle(""),ncol=1,labels="AUTO",align='v',label_size=34,label_fontface="plain",vjust=1)
pdf("FigS1.pdf",width=9,height=10)
print(figS1)
dev.off()

cluster1SeqHA1=lapply(chargeH1Vectors,chargeCluster1HA1)
cluster1SeqVectorHA1=unlist(cluster1SeqHA1)

cluster2SeqHA1=lapply(chargeH1Vectors,chargeCluster2HA1)
cluster2SeqVectorHA1=unlist(cluster2SeqHA1)

cluster3SeqHA1=lapply(chargeH1Vectors,chargeCluster3HA1)
cluster3SeqVectorHA1=unlist(cluster3SeqHA1)

meanCluster1HA1=rep(0,length(allYears))
for (i in 1:length(allYears)){
  meanCluster1HA1[i]=mean(cluster1SeqVectorHA1[dateProcessed==allYears[i]])
}
meanCluster2HA1=rep(0,length(allYears))
for (i in 1:length(allYears)){
  meanCluster2HA1[i]=mean(cluster2SeqVectorHA1[dateProcessed==allYears[i]])
}
meanCluster3HA1=rep(0,length(allYears))
for (i in 1:length(allYears)){
  meanCluster3HA1[i]=mean(cluster3SeqVectorHA1[dateProcessed==allYears[i]])
}

dataMeanCluster1HA1=data.frame(charge=meanCluster1HA1[!is.na(meanCluster1HA1)],date=allYears[!is.na(meanCluster1HA1)])
clusterMean1plotHA1=ggplot()+geom_point(data=dataMeanCluster1HA1,aes(x=date,y=charge),size=2.5,colour=yellow)+theme_bw()+xlab('Year')+ylab('Charge')+theme(text=element_text(size=20))+
  theme(legend.position="none")+geom_smooth(data=dataMeanCluster1HA1,aes(x=date,y=charge),colour="black",fill="gold",method=lm,formula=y~x)

dataMeanCluster2HA1=data.frame(charge=meanCluster2HA1[!is.na(meanCluster2HA1)],date=allYears[!is.na(meanCluster2HA1)])
clusterMean2plotHA1=ggplot()+geom_point(data=dataMeanCluster2HA1,aes(x=date,y=charge),size=2.5,colour=bluewhite)+theme_bw()+xlab('Year')+ylab('Charge')+theme(text=element_text(size=20))+
  theme(legend.position="none")+geom_smooth(data=dataMeanCluster2HA1,aes(x=date,y=charge),colour="black",fill=bluewhite,method=lm,formula=y~x)

dataMeanCluster3HA1=data.frame(charge=meanCluster3HA1[!is.na(meanCluster3HA1)],date=allYears[!is.na(meanCluster3HA1)])
clusterMean3plotHA1=ggplot()+geom_point(data=dataMeanCluster3HA1,aes(x=date,y=charge),size=2.5,colour=deepblue)+theme_bw()+xlab('Year')+ylab('Charge')+theme(text=element_text(size=20))+
  theme(legend.position="none")+geom_smooth(data=dataMeanCluster3HA1,aes(x=date,y=charge),colour="black",fill=deepblue,method=lm,formula=y~x)

figS3<-plot_grid(clusterMean1plotHA1+ggtitle(""),clusterMean2plotHA1+ggtitle(""),clusterMean3plotHA1+ggtitle(""),ncol=1,labels="AUTO",align='v',label_size=34,label_fontface="plain",vjust=1)
pdf("FigS3.pdf",width=9,height=10)
print(figS3)
dev.off()

y1All=cluster1SeqVector[!is.na(cluster1SeqVector)]
x1All=dateProcessed[!is.na(cluster1SeqVector)]
w1All=lm(y1All~x1All)
summary(w1All)
y2All=cluster2SeqVector[!is.na(cluster2SeqVector)]
x2All=dateProcessed[!is.na(cluster2SeqVector)]
w2All=lm(y2All~x2All)
summary(w2All)
y3All=cluster3SeqVector[!is.na(cluster3SeqVector)]
x3All=dateProcessed[!is.na(cluster3SeqVector)]
w3All=lm(y3All~x3All)
summary(w3All)

y1=meanCluster1[!is.na(meanCluster1)]
x1=allYears[!is.na(meanCluster1)]
w1=lm(y1~x1)
summary(w1)
y2=meanCluster2[!is.na(meanCluster2)]
x2=allYears[!is.na(meanCluster2)]
w2=lm(y2~x2)
summary(w2)
y3=meanCluster3[!is.na(meanCluster3)]
x3=allYears[!is.na(meanCluster3)]
w3=lm(y3~x3)
summary(w3)

y1AllHA1=cluster1SeqVectorHA1[!is.na(cluster1SeqVectorHA1)]
x1AllHA1=dateProcessed[!is.na(cluster1SeqVectorHA1)]
w1AllHA1=lm(y1AllHA1~x1AllHA1)
summary(w1AllHA1)
y2AllHA1=cluster2SeqVectorHA1[!is.na(cluster2SeqVectorHA1)]
x2AllHA1=dateProcessed[!is.na(cluster2SeqVectorHA1)]
w2AllHA1=lm(y2AllHA1~x2AllHA1)
summary(w2AllHA1)
y3AllHA1=cluster3SeqVectorHA1[!is.na(cluster3SeqVectorHA1)]
x3AllHA1=dateProcessed[!is.na(cluster3SeqVectorHA1)]
w3AllHA1=lm(y3AllHA1~x3AllHA1)
summary(w3AllHA1)

y1HA1=meanCluster1HA1[!is.na(meanCluster1HA1)]
x1HA1=allYears[!is.na(meanCluster1HA1)]
w1HA1=lm(y1HA1~x1HA1)
summary(w1HA1)
y2HA1=meanCluster2HA1[!is.na(meanCluster2HA1)]
x2HA1=allYears[!is.na(meanCluster2HA1)]
w2HA1=lm(y2HA1~x2HA1)
summary(w2HA1)
y3HA1=meanCluster3HA1[!is.na(meanCluster3HA1)]
x3HA1=allYears[!is.na(meanCluster3HA1)]
w3HA1=lm(y3HA1~x3HA1)
summary(w3HA1)

##########################################Plotting net charge of clusters##############################################

yellow=rgb(0.90,0.90,0)
deepblue=rgb(0.25,0.25,0.25)
bluewhite=rgb(0.85,0.85,1)
dataCluster1=data.frame(charge=cluster1SeqVector,date=dateProcessed)
Cluster1ByNumbers=subset(melt(table(dataCluster1),value.name="repeats"),repeats!=0)

cluster1plotLegend=ggplot()+geom_point(data=Cluster1ByNumbers,aes(x=date,y=charge,size=log10(repeats)),colour=yellow)+scale_size(limits=c(0,10),breaks=c(log10(1),log10(10),log10(100),log10(600)),labels=c("1","10","100","600"),name="Number of \nsequences")+theme_bw()+xlab('Year')+ylab('Charge')+theme(text=element_text(size=20))+
  theme(legend.position="right")+geom_smooth(data=dataCluster1,aes(x=date,y=charge),colour="black",fill="gold",method=lm,formula=y~x)

dataCluster2=data.frame(charge=cluster2SeqVector,date=dateProcessed)
Cluster2ByNumbers=subset(melt(table(dataCluster2),value.name="repeats"),repeats!=0)

cluster2plotLegend=ggplot()+geom_point(data=Cluster2ByNumbers,aes(x=date,y=charge,size=log10(repeats)),colour=bluewhite)+scale_size(limits=c(0,10),breaks=c(log10(1),log10(10),log10(100),log10(600)),labels=c("1","10","100","600"),name="Number of \nsequences")+theme_bw()+xlab('Year')+ylab('Charge')+theme(text=element_text(size=20))+
  theme(legend.position="right")+geom_smooth(data=dataCluster2,aes(x=date,y=charge),colour="black",fill=bluewhite,method=lm,formula=y~x)

dataCluster3=data.frame(charge=cluster3SeqVector,date=dateProcessed)
Cluster3ByNumbers=subset(melt(table(dataCluster3),value.name="repeats"),repeats!=0)

cluster3plotLegend=ggplot()+geom_point(data=Cluster3ByNumbers,aes(x=date,y=charge,size=log10(repeats)),colour=deepblue)+scale_size(limits=c(0,10),breaks=c(log10(1),log10(10),log10(100),log10(600)),labels=c("1","10","100","600"),name="Number of \nsequences")+theme_bw()+xlab('Year')+ylab('Charge')+theme(text=element_text(size=20))+
  theme(legend.position="right")+geom_smooth(data=dataCluster3,aes(x=date,y=charge),colour="black",fill=deepblue,method=lm,formula=y~x)

fig2cluster<-plot_grid(cluster1plotLegend,cluster2plotLegend,cluster3plotLegend,ncol=1,labels=c("C","D","E"),align='v',label_fontface="plain",label_size=36,hjust=0,vjust=1)
pdf("Fig2Cluster.pdf",width=9,height=9)
print(fig2cluster)
dev.off()

dataCluster1HA1=data.frame(charge=cluster1SeqVectorHA1,date=dateProcessed)
Cluster1ByNumbersHA1=subset(melt(table(dataCluster1HA1),value.name="repeats"),repeats!=0)

cluster1plotHA1Legend=ggplot()+geom_point(data=Cluster1ByNumbersHA1,aes(x=date,y=charge,size=log10(repeats)),colour=yellow)+scale_size(limits=c(0,10),breaks=c(log10(1),log10(10),log10(100),log10(600)),labels=c("1","10","100","600"),name="Number of \nsequences")+theme_bw()+xlab('Year')+ylab('Charge')+theme(text=element_text(size=20))+
  theme(legend.position="right")+geom_smooth(data=dataCluster1HA1,aes(x=date,y=charge),colour="black",fill="gold",method=lm,formula=y~x)

dataCluster2HA1=data.frame(charge=cluster2SeqVectorHA1,date=dateProcessed)
Cluster2ByNumbersHA1=subset(melt(table(dataCluster2HA1),value.name="repeats"),repeats!=0)

cluster2plotHA1Legend=ggplot()+geom_point(data=Cluster2ByNumbersHA1,aes(x=date,y=charge,size=log10(repeats)),colour=bluewhite)+scale_size(limits=c(0,10),breaks=c(log10(1),log10(10),log10(100),log10(600)),labels=c("1","10","100","600"),name="Number of \nsequences")+theme_bw()+xlab('Year')+ylab('Charge')+theme(text=element_text(size=20))+
  theme(legend.position="right")+geom_smooth(data=dataCluster2HA1,aes(x=date,y=charge),colour="black",fill=bluewhite,method=lm,formula=y~x)

dataCluster3HA1=data.frame(charge=cluster3SeqVectorHA1,date=dateProcessed)
Cluster3ByNumbersHA1=subset(melt(table(dataCluster3HA1),value.name="repeats"),repeats!=0)

cluster3plotHA1Legend=ggplot()+geom_point(data=Cluster3ByNumbersHA1,aes(x=date,y=charge,size=log10(repeats)),colour=deepblue)+scale_size(limits=c(0,10),breaks=c(log10(1),log10(10),log10(100),log10(600)),labels=c("1","10","100","600"),name="Number of \nsequences")+theme_bw()+xlab('Year')+ylab('Charge')+theme(text=element_text(size=20))+
  theme(legend.position="right")+geom_smooth(data=dataCluster3HA1,aes(x=date,y=charge),colour="black",fill=deepblue,method=lm,formula=y~x)

figS2<-plot_grid(cluster1plotHA1Legend+ggtitle(""),cluster2plotHA1Legend+ggtitle(""),cluster3plotHA1Legend+ggtitle(""),ncol=1,labels="AUTO",align='v',label_size=34,label_fontface="plain",vjust=1)
pdf("FigS2.pdf",width=9,height=10)
print(figS2)
dev.off()
