# Supplementary material for: Implications of localized charge for human influenza A H1N1 hemagglutinin evolution: Insights from deep mutational scans
Source: PLoS Comput Biol. 2020 Jun 25;16(6):e1007892. doi: 10.1371/journal.pcbi.1007892 (PMC7316228; doi:10.1371/journal.pcbi.1007892)
Supplement: S1 Analyses — (ZIP) [file pcbi.1007892.s013.zip › Analyses/HARSAData.txt]

	ASA	RSA	SS	SS_class	amino_acid	site
0	16	0.08205128205128205	S	loop	N	261
1	19	0.12258064516129032	H	helix	S	383
2	106	0.5435897435897435	S	loop	N	40
3	66	0.34196891191709844	-	loop	D	488
4	58	0.3372093023255814	E	strand	T	42
5	137	0.5209125475285171	S	loop	Y	484
6	4	0.038461538461538464	S	loop	G	105
7	91	0.40444444444444444	H	helix	Q	385
8	9	0.04477611940298507	G	helix	L	87
9	71	0.45806451612903226	-	loop	S	53
10	38	0.22093023255813954	E	strand	T	32
11	21	0.07984790874524715	-	loop	Y	214
12	62	0.4	H	helix	S	467
13	53	0.263681592039801	T	loop	L	88
14	78	0.49056603773584906	T	loop	P	141
15	121	0.5127118644067796	S	loop	K	294
16	0	0.0	-	loop	N	263
17	138	0.7076923076923077	-	loop	N	285
18	7	0.0673076923076923	H	helix	G	390
19	0	0.0	E	strand	L	264
20	1	0.004975124378109453	E	strand	L	190
21	18	0.06844106463878327	E	strand	Y	246
22	21	0.09417040358744394	H	helix	E	120
23	74	0.43023255813953487	-	loop	T	499
24	114	0.7354838709677419	-	loop	S	305
25	90	0.5660377358490566	G	helix	P	86
26	47	0.27011494252873564	-	loop	V	90
27	76	0.49032258064516127	-	loop	S	287
28	6	0.046511627906976744	H	helix	A	75
29	92	0.7131782945736435	S	loop	A	326
30	8	0.05161290322580645	H	helix	S	397
31	159	0.673728813559322	H	helix	K	202
32	55	0.27918781725888325	H	helix	I	388
33	0	0.0	E	strand	Q	296
34	98	0.5077720207253886	-	loop	D	111
35	57	0.2556053811659193	E	strand	E	188
36	28	0.14358974358974358	-	loop	N	27
37	5	0.03225806451612903	-	loop	S	284
38	0	0.0	E	strand	I	20
39	0	0.0	H	helix	L	118
40	38	0.21839080459770116	-	loop	V	409
41	9	0.046153846153846156	E	strand	N	371
42	4	0.031007751937984496	E	strand	A	301
43	18	0.11320754716981132	-	loop	P	234
44	108	0.5538461538461539	H	helix	N	206
45	24	0.10714285714285714	H	helix	M	420
46	2	0.011494252873563218	E	strand	V	41
47	20	0.08968609865470852	E	strand	E	259
48	40	0.1694915254237288	E	strand	K	321
49	50	0.3875968992248062	T	loop	A	350
50	4	0.023255813953488372	S	loop	T	44
51	2	0.011494252873563218	H	helix	V	465
52	0	0.0	S	loop	G	333
53	19	0.07916666666666666	B	strand	F	112
54	11	0.05583756345177665	B	strand	I	353
55	24	0.13953488372093023	-	loop	T	145
56	21	0.0875	E	strand	F	131
57	0	0.0	H	helix	G	76
58	42	0.2441860465116279	-	loop	T	407
59	8	0.03333333333333333	E	strand	F	226
60	81	0.4153846153846154	T	loop	N	497
61	16	0.07960199004975124	H	helix	L	444
62	81	0.47093023255813954	E	strand	T	283
63	44	0.1543859649122807	B	strand	W	357
64	40	0.31007751937984496	B	strand	A	408
65	79	0.3347457627118644	S	loop	K	57
66	46	0.17490494296577946	E	strand	Y	322
67	20	0.08333333333333333	H	helix	F	453
68	56	0.5384615384615384	T	loop	G	253
69	85	0.37777777777777777	E	strand	Q	68
70	51	0.29310344827586204	E	strand	V	47
71	68	0.43870967741935485	H	helix	S	201
72	18	0.09326424870466321	-	loop	D	380
73	0	0.0	-	loop	T	219
74	51	0.26153846153846155	E	strand	N	48
75	9	0.04568527918781726	S	loop	I	133
76	20	0.12903225806451613	E	strand	S	46
77	4	0.015209125475285171	-	loop	Y	161
78	1	0.009615384615384616	-	loop	G	280
79	52	0.22033898305084745	-	loop	K	251
80	55	0.2330508474576271	H	helix	K	426
81	99	0.5076923076923077	T	loop	N	142
82	15	0.08620689655172414	H	helix	V	395
83	2	0.009950248756218905	E	strand	L	50
84	17	0.08629441624365482	E	strand	I	257
85	1	0.006289308176100629	G	helix	P	82
86	20	0.08333333333333333	H	helix	F	431
87	21	0.07984790874524715	-	loop	Y	500
88	128	0.46715328467153283	-	loop	R	91
89	18	0.08	H	helix	Q	121
90	1	0.005747126436781609	E	strand	V	218
91	86	0.3644067796610169	S	loop	K	39
92	0	0.0	E	strand	V	217
93	22	0.10945273631840796	E	strand	L	61
94	77	0.3452914798206278	E	strand	E	482
95	18	0.06315789473684211	E	strand	W	166
96	44	0.27672955974842767	-	loop	P	135
97	23	0.17829457364341086	E	strand	A	378
98	161	0.6822033898305084	E	strand	K	157
99	0	0.0	S	loop	G	262
100	81	0.3432203389830508	T	loop	K	136
101	5	0.02564102564102564	-	loop	N	81
102	19	0.11949685534591195	-	loop	P	228
103	13	0.0755813953488372	E	strand	T	293
104	21	0.13548387096774195	E	strand	S	159
105	5	0.019011406844106463	S	loop	Y	108
106	7	0.02456140350877193	-	loop	W	93
107	6	0.029850746268656716	E	strand	L	165
108	0	0.0	-	loop	P	198
109	0	0.0	B	strand	C	72
110	90	0.46153846153846156	H	helix	N	389
111	0	0.0	H	helix	I	74
112	5	0.025380710659898477	E	strand	I	302
113	26	0.12935323383084577	H	helix	L	432
114	16	0.09302325581395349	B	strand	T	168
115	1	0.005747126436781609	H	helix	V	495
116	24	0.12307692307692308	H	helix	N	393
117	38	0.17040358744394618	-	loop	E	417
118	0	0.0	H	helix	Y	208
119	17	0.06204379562043796	H	helix	R	119
120	40	0.20725388601036268	G	helix	D	85
121	77	0.39086294416243655	B	strand	I	64
122	80	0.40609137055837563	-	loop	I	404
123	0	0.0	E	strand	M	243
124	48	0.3096774193548387	-	loop	S	173
125	20	0.12578616352201258	S	loop	P	199
126	55	0.2849740932642487	-	loop	D	31
127	50	0.25380710659898476	-	loop	I	106
128	102	0.5230769230769231	E	strand	N	292
129	57	0.20802919708029197	S	loop	R	162
130	79	0.40512820512820513	H	helix	N	425
131	43	0.27741935483870966	E	strand	S	126
132	4	0.023952095808383235	E	strand	C	295
133	15	0.14423076923076922	E	strand	G	317
134	6	0.03773584905660377	S	loop	P	109
135	13	0.0755813953488372	H	helix	T	436
136	13	0.06666666666666667	H	helix	N	438
137	41	0.20812182741116753	-	loop	I	337
138	116	0.5155555555555555	H	helix	Q	205
139	5	0.03875968992248062	-	loop	A	231
140	2	0.011976047904191617	S	loop	C	107
141	102	0.45739910313901344	-	loop	E	232
142	0	0.0	H	helix	H	454
143	1	0.005747126436781609	H	helix	V	427
144	13	0.05803571428571429	-	loop	H	369
145	17	0.0845771144278607	H	helix	L	441
146	0	0.0	E	strand	A	272
147	0	0.0	E	strand	A	260
148	84	0.4307692307692308	H	helix	N	396
149	113	0.5854922279792746	T	loop	D	238
150	11	0.05699481865284974	H	helix	D	452
151	25	0.1497005988023952	H	helix	C	491
152	27	0.13846153846153847	-	loop	N	73
153	73	0.4591194968553459	T	loop	P	252
154	27	0.16167664670658682	E	strand	C	291
155	45	0.22388059701492538	-	loop	L	306
156	158	0.6694915254237288	H	helix	K	382
157	75	0.4838709677419355	B	strand	S	92
158	31	0.2980769230769231	T	loop	G	498
159	171	0.7668161434977578	S	loop	E	171
160	0	0.0	E	strand	Y	365
161	0	0.0	E	strand	V	33
162	45	0.23076923076923078	E	strand	N	223
163	10	0.06289308176100629	T	loop	P	298
164	85	0.3102189781021898	E	strand	R	60
165	0	0.0	E	strand	P	267
166	126	0.5338983050847458	T	loop	K	62
167	5	0.0211864406779661	H	helix	K	394
168	10	0.04975124378109453	E	strand	L	177
169	2	0.010256410256410256	S	loop	N	163
170	59	0.38064516129032255	E	strand	S	158
171	41	0.18303571428571427	E	strand	M	288
172	0	0.0	H	helix	A	439
173	4	0.01990049751243781	E	strand	L	273
174	6	0.03488372093023256	H	helix	T	384
175	75	0.33482142857142855	-	loop	H	54
176	38	0.17040358744394618	H	helix	E	440
177	96	0.6037735849056604	T	loop	P	89
178	168	0.7533632286995515	-	loop	E	354
179	37	0.21511627906976744	-	loop	T	99
180	74	0.33035714285714285	S	loop	H	485
181	9	0.05232558139534884	E	strand	T	149
182	83	0.7980769230769231	T	loop	G	156
183	52	0.2694300518134715	-	loop	D	34
184	0	0.0	H	helix	L	78
185	19	0.09644670050761421	S	loop	I	311
186	0	0.0	E	strand	V	331
187	37	0.19170984455958548	H	helix	D	433
188	0	0.0	E	strand	W	193
189	45	0.20089285714285715	-	loop	H	312
190	1	0.005747126436781609	H	helix	V	458
191	2	0.0076045627376425855	-	loop	Y	174
192	7	0.026615969581749048	E	strand	Y	367
193	0	0.0	E	strand	I	265
194	94	0.41964285714285715	E	strand	H	289
195	20	0.10256410256410256	H	helix	N	457
196	17	0.16346153846153846	-	loop	G	276
197	18	0.11612903225806452	T	loop	S	123
198	10	0.05813953488372093	E	strand	T	248
199	0	0.0	E	strand	L	250
200	85	0.3601694915254237	T	loop	K	71
201	86	0.31386861313868614	E	strand	R	225
202	65	0.625	-	loop	G	344
203	129	0.57847533632287	T	loop	E	490
204	2	0.019230769230769232	T	loop	G	80
205	0	0.0	E	strand	T	297
206	0	0.0	-	loop	L	167
207	0	0.0	E	strand	V	189
208	14	0.1346153846153846	-	loop	G	355
209	0	0.0	E	strand	Y	308
210	99	0.3613138686131387	E	strand	R	224
211	0	0.0	E	strand	G	194
212	1	0.007751937984496124	-	loop	A	26
213	149	0.6681614349775785	-	loop	E	103
214	70	0.40229885057471265	-	loop	V	148
215	2	0.012903225806451613	-	loop	S	325
216	0	0.0	E	strand	V	125
217	113	0.5794871794871795	T	loop	N	471
218	45	0.22842639593908629	-	loop	I	230
219	31	0.15897435897435896	B	strand	N	104
220	31	0.11787072243346007	-	loop	Y	222
221	77	0.39487179487179486	S	loop	N	221
222	111	0.4703389830508475	H	helix	K	464
223	71	0.3641025641025641	S	loop	N	200
224	3	0.0125	E	strand	F	271
225	2	0.008968609865470852	H	helix	E	117
226	0	0.0	E	strand	I	96
227	63	0.39622641509433965	S	loop	P	313
228	29	0.1686046511627907	E	strand	T	19
229	48	0.24615384615384617	B	strand	N	144
230	3	0.014925373134328358	-	loop	L	49
231	51	0.22869955156950672	E	strand	E	129
232	36	0.34615384615384615	T	loop	G	63
233	21	0.09375	S	loop	M	268
234	105	0.38321167883211676	-	loop	R	324
235	156	0.8	-	loop	N	303
236	113	0.4788135593220339	T	loop	K	415
237	15	0.07772020725388601	-	loop	D	254
238	114	0.5066666666666667	E	strand	Q	370
239	118	0.6113989637305699	-	loop	D	501
240	60	0.5769230769230769	S	loop	G	186
241	139	0.5072992700729927	T	loop	R	237
242	165	0.7399103139013453	T	loop	E	137
243	5	0.028735632183908046	H	helix	V	398
244	18	0.11612903225806452	-	loop	S	29
245	0	0.0	E	strand	H	196
246	1	0.005813953488372093	-	loop	T	35
247	115	0.6686046511627907	-	loop	T	30
248	90	0.40358744394618834	G	helix	E	83
249	6	0.034482758620689655	H	helix	V	443
250	10	0.07751937984496124	E	strand	A	473
251	43	0.2205128205128205	E	strand	N	179
252	39	0.25161290322580643	-	loop	S	304
253	3	0.015228426395939087	H	helix	I	391
254	58	0.3005181347150259	H	helix	D	428
255	24	0.1	-	loop	F	413
256	100	0.4484304932735426	H	helix	E	400
257	68	0.3953488372093023	H	helix	T	392
258	68	0.30493273542600896	H	helix	E	463
259	150	0.7692307692307693	S	loop	N	28
260	89	0.3771186440677966	E	strand	K	178
261	28	0.10646387832699619	H	helix	Y	115
262	10	0.04975124378109453	H	helix	L	451
263	76	0.3392857142857143	-	loop	H	45
264	45	0.16423357664233576	E	strand	R	274
265	28	0.09824561403508772	S	loop	W	364
266	1	0.005128205128205128	-	loop	N	183
267	59	0.2645739910313901	H	helix	E	203
268	22	0.09777777777777778	B	strand	Q	405
269	33	0.2558139534883721	-	loop	A	65
270	177	0.75	-	loop	K	184
271	32	0.18604651162790697	E	strand	T	255
272	0	0.0	E	strand	M	330
273	42	0.2153846153846154	H	helix	N	460
274	51	0.26153846153846155	H	helix	N	422
275	80	0.39800995024875624	T	loop	L	299
276	12	0.06153846153846154	H	helix	N	424
277	16	0.1032258064516129	S	loop	S	94
278	51	0.26153846153846155	-	loop	N	210
279	77	0.3422222222222222	S	loop	Q	209
280	6	0.057692307692307696	-	loop	G	356
281	1	0.005076142131979695	E	strand	I	195
282	12	0.042105263157894736	H	helix	W	77
283	8	0.050314465408805034	-	loop	P	320
284	0	0.0	E	strand	V	191
285	50	0.211864406779661	H	helix	K	459
286	49	0.20416666666666666	T	loop	F	352
287	15	0.057034220532319393	H	helix	Y	437
288	1	0.004975124378109453	H	helix	L	122
289	65	0.33678756476683935	H	helix	D	429
290	64	0.31840796019900497	T	loop	L	416
291	3	0.017241379310344827	E	strand	V	97
292	6	0.03870967741935484	E	strand	S	216
293	107	0.5544041450777202	S	loop	D	362
294	68	0.24817518248175183	E	strand	R	130
295	2	0.019230769230769232	-	loop	G	241
296	76	0.4418604651162791	-	loop	T	227
297	50	0.2564102564102564	S	loop	N	478
298	0	0.0	E	strand	C	59
299	19	0.06666666666666667	E	strand	W	247
300	12	0.07547169811320754	-	loop	P	66
301	7	0.03482587064676617	H	helix	L	461
302	0	0.0	H	helix	I	434
303	5	0.022321428571428572	E	strand	H	197
304	27	0.25961538461538464	S	loop	G	110
305	270	0.9854014598540146	-	loop	R	343
306	12	0.11538461538461539	-	loop	G	363
307	98	0.4152542372881356	T	loop	K	470
308	68	0.30493273542600896	H	helix	E	421
309	13	0.05803571428571429	S	loop	H	143
310	0	0.0	E	strand	G	23
311	30	0.17964071856287425	E	strand	C	480
312	74	0.3135593220338983	H	helix	K	466
313	92	0.47668393782383417	-	loop	D	52
314	55	0.4263565891472868	E	strand	A	150
315	0	0.0	E	strand	Y	24
316	95	0.48717948717948717	-	loop	N	403
317	14	0.09032258064516129	S	loop	S	139
318	173	0.6577946768060836	-	loop	Y	502
319	0	0.0	E	strand	L	69
320	23	0.22115384615384615	-	loop	G	376
321	0	0.0	E	strand	A	266
322	20	0.12903225806451613	H	helix	S	494
323	43	0.27044025157232704	-	loop	P	175
324	63	0.22992700729927007	E	strand	R	329
325	37	0.13503649635036497	H	helix	R	496
326	47	0.21076233183856502	-	loop	E	169
327	62	0.2627118644067797	H	helix	K	418
328	0	0.0	E	strand	I	256
329	1	0.004975124378109453	E	strand	L	58
330	1	0.009615384615384616	S	loop	G	479
331	0	0.0	E	strand	A	270
332	91	0.5723270440251572	-	loop	P	503
333	14	0.051094890510948905	H	helix	R	419
334	57	0.2923076923076923	-	loop	N	414
335	25	0.11210762331838565	H	helix	E	116
336	143	0.7333333333333333	S	loop	N	212
337	0	0.0	B	strand	T	315
338	44	0.22564102564102564	-	loop	N	310
339	17	0.0845771144278607	T	loop	L	345
340	134	0.5677966101694916	-	loop	K	176
341	18	0.11612903225806452	-	loop	S	279
342	9	0.04568527918781726	B	strand	I	349
343	125	0.5208333333333334	-	loop	F	406
344	0	0.0	E	strand	G	300
345	57	0.20802919708029197	B	strand	R	335
346	48	0.24615384615384617	T	loop	N	489
347	5	0.024875621890547265	-	loop	L	328
348	110	0.5641025641025641	-	loop	N	146
349	46	0.2967741935483871	E	strand	S	180
350	38	0.21839080459770116	B	strand	V	236
351	31	0.13135593220338984	H	helix	K	401
352	21	0.13548387096774195	E	strand	S	127
353	22	0.12790697674418605	-	loop	T	332
354	8	0.07692307692307693	H	helix	G	430
355	5	0.03875968992248062	-	loop	A	213
356	47	0.23383084577114427	H	helix	L	207
357	2	0.009950248756218905	E	strand	L	192
358	16	0.12403100775193798	E	strand	A	379
359	120	0.5381165919282511	T	loop	E	372
360	56	0.25112107623318386	E	strand	E	475
361	43	0.27741935483870966	S	loop	S	220
362	121	0.5426008968609866	S	loop	E	211
363	15	0.07692307692307693	-	loop	N	336
364	2	0.009950248756218905	H	helix	L	423
365	40	0.19900497512437812	H	helix	L	445
366	27	0.13705583756345177	T	loop	I	113
367	85	0.3811659192825112	-	loop	E	38
368	0	0.0	E	strand	I	316
369	5	0.025380710659898477	E	strand	I	282
370	18	0.09137055837563451	E	strand	I	281
371	11	0.03859649122807018	-	loop	W	140
372	143	0.6059322033898306	-	loop	K	235
373	97	0.3688212927756654	-	loop	Y	377
374	0	0.0	H	helix	M	492
375	57	0.5480769230769231	S	loop	G	477
376	19	0.18269230769230768	E	strand	G	70
377	1	0.0064516129032258064	H	helix	S	456
378	6	0.021897810218978103	E	strand	R	242
379	84	0.37668161434977576	E	strand	E	132
380	115	0.5111111111111111	T	loop	Q	373
381	15	0.14423076923076922	-	loop	G	147
382	56	0.3522012578616352	-	loop	P	338
383	1	0.005076142131979695	E	strand	I	22
384	81	0.2956204379562044	E	strand	R	275
385	2	0.009950248756218905	H	helix	L	469
386	11	0.04932735426008968	H	helix	E	448
387	3	0.017964071856287425	B	strand	C	319
388	94	0.6064516129032258	T	loop	S	138
389	50	0.3225806451612903	E	strand	S	153
390	2	0.009950248756218905	E	strand	L	164
391	4	0.016666666666666666	E	strand	F	128
392	12	0.053811659192825115	E	strand	E	98
393	13	0.06467661691542288	H	helix	L	442
394	79	0.3542600896860987	H	helix	E	493
395	59	0.2645739910313901	-	loop	E	229
396	29	0.27884615384615385	T	loop	G	351
397	74	0.4774193548387097	E	strand	S	375
398	20	0.15503875968992248	-	loop	A	286
399	2	0.010362694300518135	H	helix	D	455
400	60	0.3076923076923077	-	loop	N	55
401	211	0.8791666666666667	S	loop	F	277
402	3	0.017964071856287425	G	helix	C	84
403	60	0.3448275862068966	E	strand	V	182
404	36	0.34615384615384615	S	loop	G	56
405	10	0.03508771929824561	H	helix	W	435
406	4	0.031007751937984496	E	strand	A	151
407	39	0.375	S	loop	G	278
408	119	0.6102564102564103	T	loop	N	101
409	128	0.649746192893401	-	loop	I	361
410	3	0.014925373134328358	E	strand	L	67
411	4	0.023952095808383235	-	loop	C	487
412	0	0.0	E	strand	Q	309
413	41	0.2645161290322581	T	loop	S	124
414	58	0.29441624365482233	-	loop	I	476
415	0	0.0	B	strand	V	43
416	0	0.0	-	loop	V	323
417	69	0.2923728813559322	S	loop	K	170
418	0	0.0	H	helix	L	79
419	7	0.025547445255474453	-	loop	R	233
420	12	0.053811659192825115	H	helix	E	446
421	1	0.005747126436781609	E	strand	V	215
422	0	0.0	E	strand	G	366
423	20	0.10256410256410256	E	strand	N	244
424	67	0.5193798449612403	-	loop	A	342
425	27	0.13846153846153847	S	loop	N	472
426	47	0.19915254237288135	-	loop	K	411
427	97	0.49743589743589745	H	helix	N	386
428	56	0.21292775665399238	E	strand	Y	269
429	0	0.0	S	loop	Y	95
430	3	0.0125	E	strand	F	483
431	0	0.0	H	helix	T	450
432	52	0.23214285714285715	E	strand	H	154
433	70	0.31390134529147984	S	loop	E	318
434	31	0.2980769230769231	E	strand	G	374
435	4	0.016666666666666666	S	loop	F	134
436	31	0.15422885572139303	S	loop	L	37
437	33	0.16417910447761194	E	strand	L	249
438	7	0.026615969581749048	H	helix	Y	462
439	0	0.0	E	strand	F	258
440	61	0.3160621761658031	T	loop	D	114
441	0	0.0	E	strand	Y	245
442	54	0.24	B	strand	Q	239
443	177	0.7937219730941704	T	loop	E	155
444	79	0.3542600896860987	-	loop	E	412
445	18	0.08035714285714286	B	strand	H	25
446	31	0.13839285714285715	-	loop	H	368
447	152	0.6816143497757847	E	strand	E	290
448	53	0.26903553299492383	H	helix	I	399
449	124	0.5511111111111111	H	helix	Q	381
450	15	0.0625	T	loop	F	346
451	0	0.0	-	loop	L	334
452	9	0.05172413793103448	S	loop	V	36
453	0	0.0	H	helix	A	387
454	36	0.13138686131386862	H	helix	R	449
455	80	0.3389830508474576	S	loop	K	187
456	27	0.15517241379310345	-	loop	V	314
457	52	0.5	S	loop	G	172
458	45	0.4326923076923077	-	loop	G	410
459	14	0.058333333333333334	-	loop	F	160
460	21	0.16279069767441862	S	loop	A	240
461	11	0.07096774193548387	-	loop	S	102
462	28	0.12556053811659193	E	strand	E	51
463	84	0.3559322033898305	-	loop	K	327
464	33	0.17098445595854922	-	loop	D	18
465	4	0.016666666666666666	E	strand	F	481
466	34	0.1511111111111111	H	helix	Q	468
467	1	0.0044444444444444444	H	helix	Q	204
468	6	0.03773584905660377	S	loop	P	307
469	73	0.3093220338983051	S	loop	K	185
470	79	0.4968553459119497	T	loop	P	100
471	37	0.3557692307692308	T	loop	G	359
472	1	0.005128205128205128	H	helix	N	447
473	81	0.47093023255813954	T	loop	T	358
474	122	0.5169491525423728	-	loop	K	486
475	34	0.12927756653992395	E	strand	Y	181
476	0	0.0	-	loop	M	360
477	2	0.011976047904191617	E	strand	C	152
478	7	0.03125	S	loop	M	402
479	11	0.10576923076923077	S	loop	G	347
480	0	0.0	T	loop	A	348
481	13	0.07784431137724551	E	strand	C	21
482	96	0.4067796610169492	E	strand	K	474
