# Supplementary material for: Implications of localized charge for human influenza A H1N1 hemagglutinin evolution: Insights from deep mutational scans
Source: PLoS Comput Biol. 2020 Jun 25;16(6):e1007892. doi: 10.1371/journal.pcbi.1007892 (PMC7316228; doi:10.1371/journal.pcbi.1007892)
Supplement: S1 Analyses — (ZIP) [file pcbi.1007892.s013.zip › Analyses/summary_avgprefs.csv]

site	A	C	D	E	F	G	H	I	K	L	M	N	P	Q	R	S	T	V	W	Y
1	0.05202271440737525	0.05141848913583493	0.050183117200501226	0.046800803691814885	0.046849118069542346	0.05243242845358492	0.05097578197761323	0.04963405114875915	0.05164715241521767	0.04416720636210069	0.04875376886404021	0.05145560971863324	0.05050524605220371	0.0550714744906411	0.05032175178297191	0.045353546752352224	0.0527093368532185	0.054145179703121375	0.04938508705493901	0.046168135865534456
2	0.017003980965127032	0.09494602142769994	0.012470080533221824	0.01988639324415414	0.035271214760082645	0.025160067582845103	0.06937447874383788	0.05906069944308182	0.0589115791419637	0.05630589618004714	0.05906792770623374	0.07341020859374349	0.03234001012689277	0.04737816207591026	0.022277956931018528	0.054572694682243815	0.07117468821263355	0.06298478090120128	0.026048546627008343	0.10235461212105301
3	0.0978126477977413	0.030310641001500892	0.06373643405312547	0.05315316489923951	0.03374500181160362	0.01653308171814862	0.035275266772189694	0.09457596622392833	0.030530150792039395	0.05710869733544507	0.03473301095228479	0.07219494494705561	0.045579707606344805	0.035512020606903415	0.07462345321247961	0.029260545013493205	0.04843311947506565	0.07164464915440548	0.017167093559021757	0.05807040306798378
4	0.09087161532665007	0.015726154379018423	0.025359021386274976	0.04657693847151728	0.016568381267299353	0.023660532935375882	0.03012311143638711	0.025778786177744706	0.08088918578164668	0.052612253163526024	0.10116484022196365	0.08035931638742619	0.027662961764868394	0.05689667747834881	0.04709287171218244	0.08047123282626967	0.07711555175862166	0.0543874592959497	0.029546579568439386	0.037136528660489644
5	0.09348902458236212	0.19292255084565704	0.007975086354914458	0.026483212085543755	0.08716700295825426	0.035839400742671314	0.06051456129303034	0.03078927453260169	0.022767398102287475	0.11367001512372517	0.04972446655404422	0.009624225409345521	0.01183673728782128	0.03384273905548637	0.020233645646002534	0.0056344304438385355	0.03433325260115767	0.04746568884252994	0.08389431762344089	0.03179296991528544
6	0.057134836653403985	0.05263279443851488	0.04190163503309407	0.0249765795423021	0.17236670898954218	0.011485792119606151	0.021908603917175418	0.04511227806592111	0.016118310187482974	0.1750566669324453	0.061491058485230184	0.01708294661394961	0.023506899584965806	0.018635761246884024	0.03246232236291884	0.010566751083293658	0.0170344992289643	0.0854139402463308	0.030958903368566205	0.08415271189940841
7	0.03058421005291176	0.13221177096647319	0.018037587470271885	0.03317416446767448	0.13335940545610434	0.01052576791940348	0.012243079765184302	0.04679646537901832	0.030489866538982262	0.11474541516445173	0.08909984186114388	0.018058052339944262	0.00451122768919164	0.016274699581373512	0.02303904525065083	0.017408667922047868	0.03311771491505255	0.09662716639524072	0.11827455798872832	0.021421292876150713
8	0.04061329023617783	0.03976806693955973	0.011489028890573648	0.01788428041892395	0.11008068163811884	0.009980486231433541	0.032273438060865745	0.1356412835796197	0.020405955327594656	0.22214152809035348	0.08905963405213178	0.023377217340773512	0.013351767202112943	0.034306655534676024	0.013980478254242484	0.005554465734886956	0.007847438837610113	0.102964984647634	0.05114792129149381	0.018131397691217244
9	0.01688403424486853	0.1293344470201215	0.016766341751064413	0.020695297023231304	0.055507620387500144	0.012658484075256405	0.02349353299069243	0.06956999982591149	0.012491970607290612	0.20190179488788731	0.031724814286652366	0.025855473378135985	0.027750791109543083	0.013051946804529648	0.02365978610206947	0.016349480533149094	0.03614417797712118	0.18133336282758805	0.0218638141766169	0.06296282999077002
10	0.029777761231468632	0.05731986594128894	0.015882402289265223	0.008391597755398918	0.07946529458966421	0.024273066879276675	0.049755980103039055	0.11559803431184708	0.010208124935636295	0.11639297603814851	0.11196912910739727	0.010471170510330675	0.009071720624466952	0.011292706099201423	0.010341999526808128	0.07743762273417985	0.06769322259596817	0.0439435252383736	0.024352966119917274	0.1263608333683231
11	0.07227585684989295	0.0663456235000064	0.007434358412852387	0.05327481805058596	0.15070889836786697	0.03570168223087677	0.07368254609179409	0.042386000153261494	0.0056425210917066025	0.08934419300844405	0.06322958686208223	0.01746330991432538	0.008924006227097492	0.06569085043144164	0.01134970553272121	0.04667572934723946	0.028507271774252354	0.06596053975487376	0.05965535617494371	0.035747146223735086
12	0.10079754810437684	0.08371371986798222	0.008514990063456523	0.01329721316085815	0.14936025084691415	0.004588197447952149	0.03385889888723297	0.14190691757409707	0.012922605005010064	0.05839209997679812	0.01873004049193367	0.027688072180463225	0.014070166923365957	0.016112865317964065	0.021831904662974546	0.05097065048982785	0.04287784665770217	0.12455261088270482	0.05890130204390778	0.016912099414477643
13	0.07070691397449254	0.05354959619374975	0.017357865972395192	0.02882070753830372	0.021747474048574755	0.0128439113885354	0.058468740010193365	0.05332213681410525	0.025274051261399356	0.03065802219337753	0.06558287960962202	0.032297165298265845	0.019588550230425068	0.022362101475824417	0.04920820079496746	0.12577040733806588	0.09137698328382897	0.18159819960601334	0.024857002546366535	0.014609090421493604
14	0.12491626414275124	0.03642759599432598	0.053199859560532664	0.041083088625407965	0.04258585647421912	0.05919401690422954	0.028806957039552872	0.030615208036471376	0.03537281348295384	0.06377519288127792	0.04577617863379921	0.03498787404930615	0.017098605779087433	0.10205650590697014	0.05520873831641888	0.04794354452703136	0.04733642328342774	0.05224402340738443	0.04869378869170771	0.03267746426314442
15	0.0655680849853681	0.024909397329862953	0.02560089596196836	0.021778132190306693	0.018500087097226114	0.03748317956750826	0.019434280009228613	0.10881059292151833	0.034372727426492694	0.007648261034336099	0.03207399104596494	0.025964819498394607	0.01951536928761735	0.01651890629684485	0.01685845636388202	0.08965148608597089	0.2648219548147498	0.12109637041711353	0.030192416144374862	0.019200591521270943
16	0.11377325922233932	0.021297080248005768	0.20277869574602334	0.04033530190808885	0.01699929440578078	0.04983751959480253	0.07880743067543736	0.03354477857625669	0.0485157029707187	0.01023333368391494	0.04819401094609433	0.04974203419211943	0.008203458846175855	0.0252760935861456	0.10098654242952887	0.033088349418425284	0.033156532688113985	0.012723570286071155	0.02741586894027655	0.0450911416356807
17	0.342837639537864	0.04145013242098854	0.04173361566533757	0.04978349725346503	0.02430286721859638	0.0735364822611068	0.028538090256042967	0.026294129885068396	0.024324811155161937	0.012939044090543972	0.04361660631169608	0.025200962832256802	0.023208071101655653	0.02843540364801121	0.01589041166047179	0.051591206752338324	0.03242159034145654	0.045400113572073054	0.0428004163060818	0.025694907729783157
18	0.04677413979026294	0.018898097584492443	0.39512208180584024	0.048021359746926874	0.01868022773695752	0.04598779581962698	0.02439556989174117	0.018155132006448766	0.030485413859839192	0.009030062434561795	0.03371636213972793	0.04523952951270691	0.02725914052139154	0.020686088233675237	0.009789829079490366	0.014137260941604723	0.03382569725330737	0.03403349172763636	0.02875276134516502	0.09700995856859669
19	0.009673920349637703	0.01145405223705269	0.022185615896393143	0.04238967323736709	0.02524842940640598	0.0030862677903315313	0.07546026917208902	0.016761832117119443	0.08238659050344278	0.07375104996964214	0.07031465831337995	0.03986913101636965	0.005164824360831234	0.06171831787101754	0.10628749973801428	0.11158727034230653	0.09653216773699541	0.06389052858771578	0.019348621554337125	0.06288927979955101
20	0.011321328905501889	0.022975291469487347	0.03299501928159001	0.015950953335919078	0.02076675816588813	0.008692566392694681	0.01835074897470322	0.3800832536520904	0.03892468799677784	0.07437759762310826	0.050343710203816165	0.015083251148375706	0.04385503508101037	0.016641687263238263	0.018393076308129495	0.010959000286362054	0.07659678524240841	0.09415536138818055	0.026399649303950144	0.02313423797676804
21	0.018380565965469987	0.5204816031463627	0.04894650228961575	0.019578455638142086	0.052230690561141775	0.01799063105344674	0.016522219803639118	0.017114574413948567	0.02290789386955026	0.009897527139318742	0.028479965942320454	0.019149834824199848	0.017880183123306467	0.020156414261161666	0.03359097168816957	0.0156324556266131	0.013870716194829486	0.0205600094523875	0.051804221148626324	0.03482456385774991
22	0.02989149533297947	0.03319357436023953	0.02115746231229336	0.028517803612317854	0.019084261311572922	0.013324588442329305	0.030259111489943553	0.4814993056070538	0.059909002626723384	0.014231621546271422	0.0460880750405101	0.015130332865166643	0.01273525223363473	0.024916871839242544	0.01324285500525308	0.02638969862071261	0.036094248511931534	0.042734302168217664	0.034346739262490336	0.017253397811116202
23	0.019071648555589637	0.0499676134691702	0.04534175909282718	0.023809595877747895	0.019661689784296898	0.49049248676152585	0.020557952028320736	0.017063331875155408	0.029453480437242646	0.018977395680415805	0.039937183448359254	0.022146744131463014	0.009746864538693056	0.02445861967726518	0.023069738169473556	0.03114623216818502	0.012490370111712973	0.04554836101548825	0.03635681408893466	0.020702119088132843
24	0.021053282425028977	0.03471127222321565	0.0161197512588659	0.016123184334236717	0.12232712023713155	0.0054317863629162215	0.048795447642360844	0.016519126822888485	0.034341249577696555	0.005782860065384314	0.050207367505431276	0.017982626923919477	0.004620481140846841	0.04189454124654731	0.012865385319436588	0.04743955398744967	0.1188442173898579	0.03317342762372139	0.0596567712678198	0.29211054664524455
25	0.05190816952503804	0.03760111007314306	0.028006747590114043	0.021049940477159444	0.011479226386561089	0.013532620729055032	0.25614365846660064	0.023576149163925104	0.011217622993083471	0.09746074119790134	0.038110565842607955	0.050411326481265784	0.015224306416868885	0.13209429304439724	0.017965058790232354	0.016814860934308874	0.04047994021948525	0.08044942244647596	0.01930302691756865	0.037171212304207786
26	0.45633080085845656	0.019478061378821108	0.020599700106997066	0.05093000263965031	0.023530533437002732	0.027480079894414585	0.01955382291691742	0.023268080932388652	0.017474914499685506	0.008538672989907639	0.03565224844969783	0.10739377515459185	0.0063256648185138625	0.017000903187183943	0.011187522250850826	0.05028398104007934	0.03239352000660627	0.024340760455557085	0.030777165788105878	0.017459789194571508
27	0.013740018831481444	0.01664059737496291	0.07537053360402818	0.02093423818151741	0.022916807628541896	0.010972991901640333	0.05984002042856532	0.01726717788449274	0.0342536534426821	0.007848635820390233	0.030343662864256438	0.5081391381220796	0.008580695432119598	0.01719565437138586	0.011418313220321191	0.06681712471226507	0.014073160254127956	0.010819830224813162	0.025856168923404758	0.026971576776923908
28	0.009686024880911928	0.017371640886560902	0.03201250294974412	0.04500309838821326	0.023834671233776538	0.014720873107536446	0.014892611708707267	0.02058549355946658	0.026413835713067508	0.006239788564837781	0.045385842317301035	0.4864885946967388	0.008598485054529328	0.024276607090815694	0.01581168859763438	0.033305152161364204	0.01597006873576939	0.020977787544386572	0.11783455970788959	0.020590673100748667
29	0.08742351359627991	0.04603843403267499	0.010878465507219546	0.01444717300419518	0.015963926738618187	0.029466593610377862	0.021834268363404158	0.009918557492325768	0.03221553260971075	0.01090628884776564	0.039628731902830595	0.1373911306662453	0.0220091882624333	0.019230247903238257	0.017238110254908897	0.3656179974798257	0.027187206578055668	0.021014879949125945	0.049503956127420014	0.02208579707334429
30	0.02663893126085884	0.024727776206437072	0.020948880085561686	0.022488149684483993	0.022304291758834995	0.02188956660898993	0.02228371622388155	0.02359615614344202	0.01907350743626583	0.010792795349238262	0.03397896314305277	0.06162297994126662	0.043364098412007536	0.016927604025070476	0.008267144546609975	0.1010663530677904	0.4467571190576665	0.017737342710602944	0.035526372707508656	0.02000825163042987
31	0.03931171622629556	0.016940764402314692	0.3227828751626492	0.10151182393718354	0.02161552423283072	0.012071490774280852	0.025070172328916774	0.025799343329154786	0.013452681167142684	0.017282748425793804	0.029445222505221497	0.029646069324668747	0.007955205834464433	0.04588384162244474	0.009851078088121551	0.011873574090536828	0.14707119554520434	0.04798036332144623	0.02698239107108194	0.0474719186102471
32	0.02147846619585168	0.03006213913774895	0.021630140247701723	0.06736366999149279	0.017891551764383604	0.006542000603742037	0.011689139456613021	0.05603797180097703	0.014679460716797233	0.07001647926996153	0.1017742653711748	0.03946785534375181	0.01773025774616865	0.04228972739950696	0.10917797887588453	0.028354425582197137	0.23698873190737188	0.07087975390686592	0.022860457163154917	0.0130855275186538
33	0.04079990216948126	0.04630557032532442	0.03599890458703496	0.03145703657098425	0.042560936141522655	0.022837438975112437	0.023316008681674837	0.05733712026010775	0.01644131237935525	0.015395140828511213	0.031250272041750744	0.019437261095788697	0.010912092144803555	0.024890039536964004	0.008954884410043142	0.017929478989606888	0.01707566859697757	0.4832002680889591	0.03126939288833793	0.022631271287659387
34	0.025760359288043436	0.026640374532321653	0.45543221049597443	0.04760306448357785	0.023828720085750623	0.04940608346598499	0.03191834256402404	0.018508421043941705	0.017317262166683306	0.013443331128133727	0.03851183238070413	0.04641853479793318	0.016534713859737524	0.024841056434345237	0.012347112696671698	0.016082281546350236	0.03184861412663326	0.020918658999338948	0.03178061573793086	0.05085841016591916
35	0.03370030256683332	0.03186037772845003	0.02729861709947944	0.026751326517181154	0.01870157123665969	0.010485959129212248	0.032473095262809136	0.042053854849265694	0.06448506228651593	0.016974225004250984	0.032227897820210884	0.03797523028275063	0.022357900342923533	0.022240481558334677	0.02155795836252229	0.021449158146029906	0.4698957286611389	0.017188990386659695	0.024967721002451107	0.02535454175632081
36	0.047475653435109906	0.019752053855491915	0.019340751280699644	0.017921651670318704	0.024757265239408216	0.011046136007950095	0.01991520409784511	0.32781625278684173	0.031181068786348572	0.11872011194158594	0.06596811694859496	0.013093642250359997	0.041232764008461174	0.02000765016180569	0.014676646941988664	0.01565083326806302	0.07399487794540334	0.06003934477094999	0.024507238457206773	0.03290273614556663
37	0.014004294571698536	0.02535547133584841	0.040887614785566455	0.022280302134739232	0.033316965738034054	0.011159978035581782	0.009276758211620885	0.04234966748145493	0.03584714575063649	0.06210597227677117	0.02845777651707189	0.021340265625965065	0.01715422440508747	0.09236569101507681	0.16644516223625697	0.1992276858884802	0.11503050078534877	0.005962861599131002	0.024055588963820793	0.033376072641809064
38	0.15399445752150068	0.01932124454517731	0.05259015569850486	0.17363306469976014	0.03145304757329249	0.025615359001592414	0.015738584044146835	0.010036109909210235	0.037089234855980036	0.009768572797518155	0.028867354755106447	0.031202396115378853	0.006582110451843835	0.24902252748124779	0.01378031517331839	0.04145552822379687	0.020933456520462232	0.02208691299658784	0.04239095179285157	0.014438615842722921
39	0.04126378420485494	0.022950640139920302	0.02422525016380089	0.052714825667536026	0.02122199588431871	0.014288899156341439	0.01787299460435612	0.018034792207920942	0.2857704049043055	0.009103382209064072	0.06181750938373629	0.04961222541670127	0.025768226666994937	0.02104497537896337	0.16636110854092503	0.01677835279339399	0.07367744404810389	0.0216213613016069	0.030720628769020483	0.02515119855813484
40	0.03526455920887784	0.022867643321226195	0.04911343365659782	0.07903216752567083	0.025236200032977524	0.051458938795739595	0.04522166100025484	0.01722322004664596	0.0387120864165695	0.009476846100103091	0.03197059297955613	0.3327845461267101	0.008903861195723969	0.05645589004637245	0.013101901591059006	0.047516829068452664	0.035116088051665266	0.015493506305093533	0.037554565764758054	0.04749546276594563
41	0.050261663679907365	0.030847333533006036	0.02310549583984559	0.04726192366363561	0.025962057967806974	0.0556057644076326	0.023143825218288255	0.0886800344989299	0.022305740330876563	0.04670319873791628	0.05125494924372807	0.03560556286942669	0.024487279054892296	0.018277493325012304	0.01637276332396122	0.01651385121321367	0.014689066222673663	0.35693684985798346	0.029101758852719175	0.022883388158544248
42	0.09262979025838032	0.04664908808928708	0.02979971256001282	0.04836551346987878	0.04903571257005945	0.027207837217528508	0.044687953984095974	0.07729750772196381	0.10891606675276178	0.02276581764658737	0.050860717206884426	0.024567617671197296	0.0921499506328921	0.046491198783736094	0.03175695445899097	0.04298134869009462	0.04022288066315161	0.04349699523310508	0.04204184250814208	0.03807549388124987
43	0.0501195491622675	0.047009995528404125	0.037333410805124756	0.049227333706238025	0.04077591934575145	0.0321176487288176	0.04654886800165364	0.04395844835250129	0.048026349866051865	0.02154791727536857	0.04817295920517021	0.042156609363783404	0.045418544974474596	0.046063756180099	0.02353789167523394	0.03763358026413618	0.035107256682916026	0.20556102924939226	0.05270245570186081	0.04698047593075475
44	0.0449357321025182	0.02087197362267393	0.026524253912889578	0.030512031712963916	0.043511549893893386	0.02196005477621754	0.028797764850355536	0.05388723713179261	0.03297250487857784	0.014959158704509668	0.03979395202576064	0.020377459785561745	0.01584431624255588	0.0280269012518954	0.01596963787907418	0.03472546698892839	0.43813449397887916	0.016629464734008687	0.04222479171289752	0.02934125381404626
45	0.05397793477999847	0.024592892758784037	0.07562523655662927	0.03218664538762731	0.0271281505884183	0.02786583761610156	0.34714606743689863	0.016628528120385372	0.0182480322616117	0.018946648385510315	0.031108147043827056	0.039380453229849864	0.02844740048785971	0.05338561030566922	0.023240365907928513	0.08446605827006393	0.017292378180054423	0.013667462028254869	0.03077977936495155	0.03588637128957597
46	0.04501517925557603	0.03317915116053209	0.03487250698322789	0.022932672262749764	0.04963753289096284	0.02157555646388673	0.035961357069449945	0.032756814268969696	0.02657072377879961	0.04166426454677195	0.058809570717175685	0.028651286569250867	0.030982217575165824	0.033379252907039365	0.02493063803465286	0.3022066743092849	0.046254359203667245	0.02134801020842585	0.05520964625145747	0.05406258554295332
47	0.04474586008049309	0.03007333532119542	0.021560132802228866	0.016589657253339874	0.08027190065342502	0.009011392645317919	0.024141373588461593	0.057326622836726654	0.10154618702843915	0.04165856213160568	0.04279873017026133	0.011014125452022966	0.004841735734635741	0.06816896594407794	0.03717714286935861	0.02494162440262479	0.05947195715242535	0.18065176718235107	0.017878877917946664	0.1261300488330623
48	0.01654228485663028	0.014826632516436561	0.05225325709974334	0.027444093448760695	0.02256983401737705	0.023610388060319232	0.014177000357472139	0.017019857622406657	0.0234355703876859	0.010659199898796485	0.023559329922702058	0.3505086873045857	0.029060071865009657	0.024300721489033103	0.014807385721249178	0.15211516610431872	0.1008699967687367	0.02011327545362861	0.04729475425872431	0.014832492846383669
49	0.011990649457487753	0.024039449926384505	0.02380212270452084	0.023547956403554147	0.1367670373602116	0.008734133891782994	0.019079365030870724	0.0563369431494417	0.028243433739840677	0.4309257854648488	0.04957549911272433	0.019520890380804203	0.01852783941292482	0.026549650979880893	0.018736095592016635	0.012055687772902219	0.017301192333342954	0.01848245125187338	0.026529083034578838	0.029254733000008044
50	0.022831378787808148	0.027974901711754003	0.01840661270388919	0.014270619450225445	0.05283869613299774	0.009729962114992918	0.021660193054677455	0.05022932496034641	0.02067606652289496	0.4693159641115952	0.06304521567099758	0.015807622887651935	0.021793687965302688	0.01779415465664071	0.006088638180154505	0.01715928005866964	0.009203028715631105	0.08148466848038759	0.031236648347451563	0.02845333548593117
51	0.163927484757642	0.13525728353110758	0.038642677689340994	0.15887197909011386	0.007879052686140151	0.02453993423662427	0.019557710322167556	0.11158007980552753	0.040765917311377416	0.008017723291351845	0.01671660185532647	0.008870234951167939	0.002817704297510645	0.0598939395501357	0.005883846899866878	0.008184332255514503	0.09751096046331216	0.0663900926979689	0.014576632338511265	0.010115811969292378
52	0.09308055883503796	0.009125377933578913	0.11577210952837991	0.095251846822901	0.008729967839012065	0.06127138873456042	0.0741249373538564	0.014539447720817689	0.05269010421414549	0.01868565726809623	0.045434715295261906	0.014161266814001669	0.0021983205188095267	0.01732364915384136	0.031960772688894905	0.11866963269568025	0.05038360723418747	0.04820203097559836	0.011844837250143743	0.11654977112319476
53	0.049420166050771326	0.013455743961769526	0.03253696411162269	0.14638384317114914	0.03295601641286006	0.043919475721260336	0.02891067197747153	0.04815826194551661	0.025723527136714986	0.048634225451138886	0.09910224244927222	0.04348981052991571	0.0021320034815412565	0.06156839199148439	0.05912579674356568	0.06662820073485641	0.10333988071830348	0.027027879441702273	0.031692366598728774	0.03579453137035472
54	0.08957925764722853	0.02080203038278922	0.027325278038809558	0.01642521168233207	0.016413905427795084	0.01362618605167191	0.30655966930986644	0.015512405463223293	0.012070441170282489	0.005184668468255779	0.022915555545171388	0.04691340352076801	0.03528733008723479	0.026215575379543072	0.034899735457423864	0.07641231597620336	0.11346301915364843	0.031881812286722926	0.030493865605590715	0.05801833334543902
55	0.01765702330092431	0.020174152467188674	0.03655088472232704	0.017800098629344372	0.020597939786167845	0.018731444668403537	0.03504073000263657	0.04463642728672682	0.06634698518031204	0.01615942922051383	0.031948197681844266	0.4566185525328124	0.01031771552083826	0.023819419703232564	0.011047611943095725	0.034306680261882605	0.07837749015062967	0.011296320987443506	0.026062691292093338	0.0225102046615826
56	0.05989158192956506	0.022935545437741595	0.029046165370071014	0.08286557596196296	0.06066109677121869	0.18810992847361685	0.11941794755368594	0.011554143198370245	0.038233698998740656	0.005309222080253404	0.027584184770754763	0.03020746366154289	0.010516949191326758	0.060652546371994596	0.02551882982421126	0.08966064092257746	0.022563756411524496	0.017395445741904797	0.04583260079815477	0.05204267653078179
57	0.14974451499904715	0.021676857328175262	0.013648356750994328	0.008718404038807153	0.017243190946494513	0.012199167867625413	0.09892033535845063	0.010252487221563253	0.11943568538702537	0.02878117581784136	0.09587101356959597	0.01732641127772284	0.00888013110283236	0.13204074398458585	0.03682374536206107	0.005974652288156181	0.009954417179806005	0.053030403275837856	0.07493191803005002	0.08454638821332743
58	0.014313509731693486	0.021518043217772124	0.01968484156273732	0.042585538328592513	0.017771020480404826	0.015469871911219029	0.034653229216249755	0.0974034837044341	0.026089216397598602	0.4638711174191188	0.04338731326657038	0.014521424141355183	0.03705292931223702	0.027271911646410057	0.012578615730861864	0.024707460056982766	0.009512217820980736	0.029801654222484847	0.028818680828116016	0.018987921004180605
59	0.014986119091709021	0.5002366457209481	0.04032470121657163	0.020159764079340125	0.057863227713070765	0.034550413066360135	0.01885660145965119	0.011326430840916635	0.01591197086594763	0.01962623233880367	0.039328682165774086	0.023030306314877763	0.018334896708339665	0.028735077730972943	0.030553911427951694	0.022299833361649337	0.012033691287122263	0.01773178850050985	0.030884677753578806	0.04322502835590478
60	0.061624593342095	0.009116153374653123	0.018333066778885115	0.013591745116579899	0.08919784019499222	0.005106689311708188	0.04020729767961837	0.005055834721459976	0.12109820140422543	0.06058810271109183	0.043321031138252024	0.06844668652289652	0.003281203256960933	0.04167783640975107	0.11032809511598002	0.07103201673483518	0.0637417638975169	0.0017721078377451998	0.02207138710569896	0.150408347345054
61	0.005748714295597205	0.009171336428392593	0.014237922556667509	0.017910799576022835	0.036693770810692035	0.014764681352955803	0.011551608084537418	0.16970123643920818	0.008974894160882449	0.35698142255346504	0.0594714529011684	0.011377571397474974	0.013806097802800746	0.009987872976867975	0.005205912171301039	0.0185273671823467	0.022777927260294133	0.14785484940542318	0.02137528508892399	0.04387927755497784
62	0.05553860429275015	0.006533936149946352	0.10260712650259335	0.03857445109222754	0.08195426568428137	0.030197170482411054	0.07489322176906524	0.0047850315819897805	0.09436099780877766	0.01570403564894975	0.04010631737419819	0.10951329407723011	0.0034644034415797892	0.0687689512890347	0.028967242575856825	0.03679477247007876	0.01543079566918279	0.005836477781030545	0.0769671610167384	0.10900174329207768
63	0.015632333669731612	0.02190466385593665	0.029518069490588262	0.05196936102719627	0.03941416002596193	0.3563998191138193	0.03273832006624333	0.019199048246169085	0.02183426046139095	0.009949802521546836	0.040956142570828254	0.06605702597084073	0.01651168982060666	0.030759770210221374	0.035085348524528354	0.08925361129165449	0.02068077277800365	0.04501211021172885	0.033675140683084054	0.023448549459919435
64	0.039105469189135655	0.007638558869112903	0.024548616965412478	0.053400965663136034	0.018011379362858484	0.02871838739514157	0.13438080855902426	0.1319138110448824	0.10184805571851639	0.010066970614501616	0.0543209892473786	0.04746811761422698	0.005983893713122155	0.03601723760160994	0.117199916955936	0.02796742629145954	0.024747745488924344	0.09840593379036428	0.022549781730896664	0.015705934184359737
65	0.0724570442529875	0.009238960746549292	0.06153314803983184	0.17118097400185994	0.00670825567882256	0.03396446529183129	0.02451163614071661	0.007271121895691236	0.06887891072861578	0.05987838698272901	0.04770446244770424	0.05111245446293574	0.07028642841750116	0.05711259927958131	0.03841192520329572	0.045831068495531424	0.05093248516708141	0.01849872809278694	0.02873347576278378	0.07575346891116323
66	0.06537416948666241	0.020395655991988105	0.025812224735195715	0.027794769324230622	0.027662026494613193	0.016155967911106246	0.024042980475716416	0.01972224224045322	0.024061451788584626	0.03013963381141869	0.03839380126000468	0.020283071066085324	0.490595984889342	0.02622354731717393	0.012800636823700714	0.027672493577370044	0.026739132835361317	0.01637411891284206	0.03406063288315349	0.02569545817499726
67	0.013990676546882111	0.022222677502809467	0.018290655143768455	0.019328521957982094	0.06363558453592585	0.011877199982523318	0.014386038857237932	0.09449355784280399	0.028671299963998798	0.3839955184988744	0.0450834590167069	0.02266967064733799	0.029332545596877077	0.02948427355752473	0.04487742572344247	0.011758951292234067	0.013788161208868216	0.07588621143662314	0.03870515446410912	0.01752241622346986
68	0.06329120939304109	0.016822673869833844	0.15399228178577054	0.13449821154049924	0.02845521426178249	0.0217422066518216	0.04052517506342862	0.07411592929144188	0.01696623277991865	0.0659697402429933	0.03720535496251856	0.013851222243198166	0.023391466325912647	0.05883440670716302	0.04071331898394188	0.030944698237753337	0.04614012420250376	0.0720005011882555	0.014560895638955835	0.04597913662926601
69	0.012309077728467581	0.023477271816656615	0.01773232909715061	0.06324368272862364	0.05676057297489966	0.012940077486496115	0.015214113651200028	0.01868264486556558	0.014922599155815135	0.5052840488055528	0.03805453607816691	0.032911113356464926	0.012581114193308535	0.017742633487090254	0.010242613562276893	0.04854148553883805	0.02508704855105717	0.030257416000526467	0.026508680322572892	0.017506940599270146
70	0.05114351422759128	0.012585541009478734	0.07506701705589995	0.10578254861120513	0.020106424233923243	0.148589655544514	0.08593618439582358	0.01215132299899722	0.09660893349578364	0.05462734472623156	0.056171537256696734	0.06073119844604836	0.0016667180355778518	0.08093297898178092	0.019778976564972774	0.039743959697093836	0.020615776152782764	0.011793865633561986	0.01585763246243609	0.03010887046960034
71	0.11205886848099439	0.012160425571223446	0.024122620753964232	0.09205506718317202	0.04397104072620861	0.05829931493607466	0.03418702921968536	0.019885486039168523	0.0401109579186938	0.028862358988869227	0.06239765881872918	0.019157330638764587	0.10902140644959533	0.031080653805233782	0.0439120278134895	0.03428317428117509	0.06906649852146544	0.03808845711662305	0.04636882824939228	0.0809107944874775
72	0.011230428527940636	0.5974473672692352	0.021366932763699567	0.023072417654556827	0.04309311492982882	0.013762451648090123	0.01762049869650226	0.014164067352178603	0.01922036591695674	0.019906186506231008	0.027596301231415214	0.023033607939485928	0.008182571472635887	0.016297368566407313	0.040106658165878495	0.017168157995769286	0.009799101661581351	0.012225757453591979	0.025877806462678527	0.038828837785336266
73	0.06960477673746782	0.019027694271582275	0.05037358636849527	0.0449383398434523	0.011673436399084268	0.1116385752528326	0.014848990876926359	0.006909999545098011	0.03517100486572151	0.008332603392942816	0.022806461393652732	0.17541170134870362	0.004459441421560395	0.09326467521801192	0.02855734336617238	0.1272263702362029	0.14207109480407348	0.0040080477349286395	0.016896673580850934	0.012779183342239785
74	0.005578541258133827	0.0330765462079482	0.008765135376697384	0.011768065444228743	0.08579533337053653	0.004629487958270389	0.007339141142402496	0.25213924597578	0.010522100202724913	0.24954952139073786	0.08867271136108244	0.011994890222360473	0.010882685305404953	0.012855936289451655	0.007873466755796135	0.005588800679137268	0.021130864388989312	0.1499912251352386	0.015795745423668888	0.006050556111409926
75	0.07079391646130291	0.024446395662800685	0.0055611591073045285	0.022547369840053413	0.01714044384467062	0.03619270664526747	0.04308400403217729	0.09040363325430863	0.021801009404811195	0.11496489869247596	0.06856471317455375	0.03139865528656314	0.08601218384926301	0.03248646717502087	0.013325355359941045	0.038464623531891645	0.15296433839487922	0.0851493440610203	0.01855156837323451	0.026147213848459833
76	0.10077754946291573	0.02005915645271489	0.017904372767773166	0.04512848322090136	0.0225789297214195	0.48772633304933594	0.020331624662801456	0.01365155494976436	0.02276379540543183	0.00868206547023529	0.03049935669155286	0.01704133221519039	0.009625241980690783	0.02254659875118475	0.042525238688253975	0.011555082812609663	0.014498051182502353	0.048770635196669625	0.02640463506610639	0.016929962251945707
77	0.013543436084765293	0.045815508410038286	0.0216710434664199	0.029899863157218532	0.02521909013444203	0.05844326219682625	0.01649328624719552	0.016035256282949144	0.04984259315303526	0.06237883649802852	0.028781713082668525	0.03948862431882096	0.011293687280034112	0.03642148591442582	0.024115365952142254	0.009082569890553505	0.012754981108502058	0.03849679381923807	0.43635455033692466	0.023868052665771283
78	0.01026677455970576	0.02157141030578907	0.044059980029535206	0.01460394263839305	0.04629190422666233	0.023597831952964634	0.036366642748217	0.0533710634295933	0.016048023691292126	0.3652066684532349	0.048660868740754225	0.022253623873389028	0.07747718254596621	0.017875418358921927	0.029365904922812307	0.008983118010779957	0.011271279630932753	0.10273874313778579	0.027861480769374277	0.022128137973896168
79	0.017207698925078087	0.02063152097575626	0.009556117217969328	0.01454088581611973	0.0313423070120813	0.005928349041205365	0.010561777167830024	0.14841803709307014	0.013049969016547166	0.42242757734825503	0.06585289104572777	0.015712472449479802	0.012369076488387074	0.0190043828515469	0.03367275201804278	0.01678196663370449	0.030417757933354887	0.02339971216273321	0.04810493954720039	0.04101980925591023
80	0.0936277323461337	0.016730263509133488	0.015025307797210475	0.03753964660574765	0.009702232323586675	0.5034155897660024	0.01589583395670545	0.01104579081544526	0.03207147059777917	0.006122381359754206	0.03657996821917837	0.015154893754259992	0.0109063263580678	0.01700046225059146	0.051022225788779685	0.006394957297578841	0.010084953547798719	0.07557157409639297	0.023763654900129133	0.012344734709724539
81	0.06611374902333798	0.016129759169334564	0.06501163678693868	0.021892121045839662	0.013080982732287284	0.010415297242229315	0.1504188927076483	0.0359808790466463	0.021982215421290235	0.005331541526301455	0.019389008836408133	0.35920240228018185	0.004780538204050034	0.017654976535354572	0.023884511798731467	0.10332815249042766	0.020509382678488765	0.013429848547750244	0.016005744663960427	0.01545835926279309
82	0.016946518496889877	0.03380574501935108	0.026268581775244142	0.022269181487997242	0.01435220529858299	0.011528130867961228	0.08092994989855978	0.013446463242285918	0.015876683921869913	0.04084869039065143	0.01847738332549792	0.010112695949134496	0.5371099479054217	0.020854016708508987	0.006184842424450904	0.03483564492358187	0.03427850111426769	0.025030136354859896	0.02272783427216399	0.014116846622718879
83	0.05320492121677552	0.03722230527840146	0.06794775190201488	0.19068892437939086	0.031161781584658085	0.023100648306889127	0.024919821171342112	0.02335813279153427	0.038285123673433834	0.03342579945361392	0.03261699702227889	0.08712766832666692	0.0028603107126648174	0.054245508654613396	0.002600753974166635	0.02996564637749667	0.05666426680308275	0.01747461499050589	0.06516047802301647	0.1279685453574535
84	0.018449508054729554	0.48215447845372345	0.024866441854315025	0.026740013780441968	0.0498563958519871	0.03815075610710719	0.021040764281915068	0.022468766464170814	0.023148829808579043	0.006763593463588856	0.034650443904487856	0.025363214018183682	0.010048080201196678	0.02125165783526239	0.019400421852951613	0.017404336406532165	0.02602229673712853	0.012638809602838605	0.06927681967659599	0.050304371644264434
85	0.039349906103869806	0.03383805722473687	0.40038543742332866	0.13505453208187043	0.014061617228671226	0.03610694975629699	0.02125982903948584	0.013560453622736134	0.013825267242629289	0.019540994651209852	0.029212496651365952	0.059829540836275674	0.006885218523233875	0.01844378720986083	0.008338142683955135	0.019298207450587145	0.02308287454045647	0.027558380798484716	0.02815771724180449	0.05221058968914059
86	0.04336919410710505	0.004161197892907657	0.04136343949366885	0.048248963476005026	0.040249414639211084	0.025787930081533444	0.10625666453576381	0.049741487556176626	0.007997629293198109	0.10817376675147826	0.06828256371285675	0.04007998299808227	0.040662534578326706	0.035225665910595776	0.014285757849147693	0.0542377993622917	0.04352358409081253	0.04417148588029615	0.04250380631085699	0.14167713147968553
87	0.04047690648275028	0.020521514930933665	0.02372315172436813	0.022055078426046832	0.024974172292125976	0.011013169763798333	0.012720370344185597	0.18864097145652417	0.02053479792066872	0.36778757419778474	0.05228861594623729	0.014163009542217235	0.02886504045056776	0.03600849010289194	0.030103738335912508	0.009417428726433601	0.016293845030268345	0.031062857100543118	0.02723171046402396	0.022117556761717793
88	0.05972639720441089	0.009817649121671096	0.030030210169829697	0.06865884904324855	0.06264936293738742	0.01763286408608278	0.048079247744332136	0.12481380918768019	0.023656693557102176	0.16188787598516455	0.03033650071757374	0.029214781041651535	0.01398434200991338	0.09872605616841772	0.005488788738276444	0.03077396602398905	0.02915513057933718	0.0708058883141585	0.04228816013283274	0.04227342723694025
89	0.04698296558400131	0.00306835115410497	0.14212692072687752	0.08139358820252825	0.04591755518765949	0.09352022141479115	0.05119664857072002	0.04010748206639791	0.019345018061581856	0.04859186443281483	0.06675847536507905	0.03677707838128051	0.04816673986842843	0.0280714524928994	0.014129318432813351	0.037518478070690454	0.05831224808113891	0.05746532603331356	0.0361018043931571	0.04444846347972192
90	0.03471037775471395	0.0036217485203839787	0.029767939339192695	0.10402059087669291	0.08897716550924743	0.007020531920889499	0.05115119714908737	0.10445554786885558	0.02197283003155794	0.04230825889594946	0.06661450396180824	0.02802327169696144	0.02069690881485109	0.0601466399859292	0.025996904384358564	0.19294150303703475	0.036921713290547206	0.036369030757168005	0.009618689602544939	0.034664646602225686
91	0.0358186339667344	0.010876663695971511	0.0337100069574997	0.07929075323721925	0.020079375875289098	0.05922098335317699	0.08276647591886455	0.03556851803935603	0.0814273154411314	0.05022085433113224	0.09491059472899681	0.07410127964673716	0.010865033924910597	0.040758187201990544	0.056108519441171456	0.052808126818817115	0.06192417330537733	0.05128235788715224	0.03480227728181048	0.03345986894666112
92	0.033782710828587977	0.007649583572441747	0.08831501158479828	0.06831205129125487	0.03508461589952185	0.03793759512869741	0.03866888999586901	0.04647115469313346	0.01593532709369184	0.01983810711166878	0.04659738721652223	0.07500314574388506	0.045801690818372154	0.14682312616649965	0.0256644655553112	0.06760652407746513	0.059892498446209586	0.054493165691614755	0.03957230082633046	0.04655064825812455
93	0.019655177083251107	0.014369401576927338	0.02258064816119266	0.03273276744408665	0.15958893008927555	0.016858170957624662	0.01931278857979085	0.03595177962373134	0.04860827249914434	0.05988789543861737	0.02814389961880269	0.023446923679927317	0.010893499412339363	0.035560917539667156	0.03557780084320549	0.011783171658827293	0.014832311380793462	0.01851613092586551	0.35532744965832214	0.03637206382860767
94	0.15406538877432707	0.018160367119731378	0.013670264555835908	0.012605713334491772	0.04406872581371422	0.21865017527606886	0.017304896928988574	0.007571812555484195	0.01115530010498308	0.009223161020439382	0.026686777515986665	0.01320540656666922	0.043092953669726396	0.016291776921542524	0.009944042523155961	0.288082265370184	0.022786035136285677	0.009076483438969753	0.03228347527376166	0.03207497809965373
95	0.011831135364869067	0.06864402707561414	0.036332570976792766	0.018221512998211047	0.07303962358793863	0.01145573438186491	0.04076836174531761	0.010576528753990467	0.013548410896804941	0.006348359630865182	0.028361692776258624	0.03793120391827607	0.01132344325781366	0.015662817608544606	0.007030161401086734	0.03124686085714659	0.012376047188145965	0.01664565029512172	0.02510217471025697	0.5235536825750803
96	0.009558661644699266	0.04691266546615274	0.02197011323064213	0.013868451834310729	0.036927974171629095	0.015018310618732595	0.01783617347723117	0.4179597890959133	0.01201235356576052	0.05588477047100463	0.024448027461413602	0.04676681184260961	0.006574321294600049	0.02655219622483013	0.008997366204758436	0.014840416491942225	0.02760797260800954	0.15643959842394808	0.023716949980733634	0.016107075891078463
97	0.11594060273847777	0.02628999943980574	0.03589471389841798	0.056681731573049454	0.0166834526974578	0.013670635634416126	0.033608185975758646	0.04682550214719678	0.0177097355346586	0.020319145404070302	0.03838761435848451	0.015539824765217633	0.009759748125278292	0.012470201954942755	0.009326515079673641	0.011321003164124968	0.024965256421251594	0.45032511381511525	0.031702786165501186	0.012578231107100964
98	0.013637937063743196	0.023256378082397278	0.06613599378844094	0.4033858912443642	0.016732822118991787	0.03498498716766382	0.014132434560529481	0.03721958416923147	0.03580093942467293	0.03090545258688802	0.03769903257234685	0.014860215759678656	0.022274978402934464	0.07345529237347187	0.008635856239187079	0.013981750367463524	0.012975128875868951	0.10272474054816155	0.022620487661989697	0.014580096991974253
99	0.08660326373863038	0.010051420250652945	0.05577743392028673	0.07144933015763327	0.012180237823127315	0.018814381581899898	0.05710265203560536	0.02892117947716426	0.038753002513543106	0.06238943614128096	0.011031427533663237	0.048177116911953345	0.04154182143481817	0.024911015975324663	0.07569721804017561	0.1276362977043672	0.06867790093058361	0.062293808404742634	0.06396682441812176	0.034024231006425536
100	0.03722998323412554	0.005737861468111282	0.07840754362120682	0.049144465578876466	0.023527293219351403	0.025251986567655874	0.07107163604812854	0.03719599863970736	0.017113208155698754	0.031068731864958843	0.09768884960265772	0.027972280834482	0.07157387758105953	0.0857077541192544	0.01994397684151247	0.049708573501982566	0.041793144024975144	0.06871024918385123	0.12445026268070288	0.03670232323170119
101	0.05294951175979878	0.0356748155662052	0.12886656493573792	0.08160836464078318	0.029361832862362974	0.11438249074812314	0.033291492677318124	0.0627179809351665	0.0283081242402337	0.028962227580438763	0.03372973857567427	0.09186414193273718	0.00667553509815734	0.05415123672381154	0.06385644236702576	0.046589227788506965	0.016916410775213473	0.04100208236538851	0.022867972767222744	0.026223805660093923
102	0.03620737304238251	0.03663923039517095	0.015250299134653604	0.01729487280847419	0.03402836508237838	0.036172463350836376	0.006216153149217098	0.009609270381651706	0.00501905885870564	0.002498901547004033	0.01689288585958541	0.192803048769114	0.14115780349028115	0.10503229002289204	0.00475244202453966	0.10520128194721583	0.0768107045522942	0.0809390170950277	0.021792432647513554	0.055682105841062035
103	0.04676148077972139	0.049483627274969764	0.13024135241742818	0.1114410387974073	0.03555802414359007	0.028532707528285184	0.05011893409489926	0.025904130968632356	0.04812205394423993	0.024436472509137542	0.0163142377115479	0.01738839232136642	0.03743739074984539	0.11173223884863254	0.033865197787226	0.015034365229137476	0.0875807388995773	0.06857897643764735	0.04419598802850877	0.017272651528199866
104	0.03761698355260881	0.053458537144649515	0.025585791937486505	0.021497544769016576	0.0854122017938761	0.01043150933249711	0.1121746859072912	0.09857185900197529	0.009498749726997506	0.0424928065400166	0.027155521032808872	0.05687337749360404	0.004142255157133717	0.03086495117541513	0.01915915562732339	0.027822666826494518	0.02534430166799344	0.08484155601858513	0.14164793345400997	0.08540761184021657
105	0.09074789403796946	0.013462144503908896	0.02615537407385358	0.037615360492860024	0.031678866457622475	0.3944967714519388	0.03631015677439235	0.00941393244588491	0.014465403474736648	0.006228220817220184	0.02627650305132047	0.043297543228837186	0.017214906024542568	0.01451761806718183	0.047373812226337575	0.07087114661918226	0.008176431330005634	0.054318105764812476	0.031030362980674134	0.026349446176718593
106	0.12544719507552668	0.03854098941982703	0.02138074458023501	0.04732132103722659	0.06361622703293783	0.010990991199457248	0.01449733148329494	0.015249955675583049	0.012579183890082663	0.038920908760638064	0.03449933564046256	0.036231092987651044	0.12326984609433296	0.07864843265753937	0.004731501968695567	0.1392896551469715	0.025726200343371978	0.09515959894606225	0.022478965068238228	0.05142052299186539
107	0.012421935720404753	0.5530278764665018	0.0231997477756172	0.02066137687060286	0.023662578977642526	0.015578548277318702	0.016679477395762157	0.017543413860607482	0.022822167543247146	0.010220486493699934	0.03199683690988294	0.02573197334770394	0.01444685076052772	0.01980224598765937	0.019799275305569988	0.03050847052635751	0.01889676547464952	0.016341617985293298	0.05660195605156063	0.05005639826939059
108	0.010551719226317558	0.04025347623349561	0.02440526416916407	0.013599553070173067	0.10240948493568668	0.01063775081929747	0.04002786928596574	0.013526109720103605	0.015021668692785747	0.02384855194371348	0.03564329525810407	0.01724199111549312	0.013737452477439951	0.03187166551570214	0.011049431613501135	0.019289387246684563	0.02813687230512066	0.025726475605398678	0.08422765425252861	0.43879432651332406
109	0.018906534167973808	0.022576846780443374	0.026509826432096494	0.029546504965346762	0.02274546191427848	0.018951309585064236	0.018645353452353092	0.019168207362339536	0.014258520865671304	0.03582119016806465	0.0287814854682225	0.023974068696909174	0.5305183898442679	0.03541262597629303	0.013743293251132863	0.023697062665600344	0.03333514356221328	0.013984045642233467	0.03322232934003561	0.036201799859460024
110	0.0119575401819809	0.02731674986751903	0.017918112668941392	0.06795561161282287	0.033390081109237565	0.47422284031152956	0.012467621883438343	0.018984832081594617	0.025858049675962707	0.007972980349266481	0.05007822454029665	0.01556714054159373	0.010324652754208671	0.0165857660754985	0.05805645326549128	0.014018390986281444	0.016063591349848087	0.04938121473206863	0.04534113377736531	0.02653901223505431
111	0.023305370894290422	0.029994965632849233	0.14685746172970848	0.07929270527036497	0.041682151667434046	0.03413650922879294	0.03439375050133738	0.027266627303558204	0.03146375423170429	0.044447707148762124	0.02934444755060021	0.10816149177923921	0.01623177789615098	0.06376022756372439	0.017815811028490544	0.059573629548906826	0.020029311280536657	0.09711519999199493	0.03839933094062784	0.05672776881092628
112	0.006036491835825042	0.017205373705824555	0.01819694006790323	0.014366044668950528	0.10485944457246953	0.004809581734066547	0.027877421444810164	0.2225980393718124	0.011132602580011752	0.1721509586291843	0.02576958235282435	0.015925644528270336	0.013902483989860452	0.015062671294205148	0.010935809951051886	0.009830249375773417	0.031892802897206425	0.17497134994353356	0.09126377038297424	0.01121273667344206
113	0.08346141339563412	0.07605956476899038	0.046229037313124666	0.041964770218930636	0.051218044774349096	0.10185424984820206	0.08077521117013343	0.0442495147523648	0.01375746792126085	0.027529092763029048	0.05519585005202996	0.0723555889870468	0.002955630580285848	0.03342382317992481	0.02061131307843196	0.03639105539512566	0.04056859607688038	0.03897348425407716	0.04692225227355904	0.08550403919661931
114	0.08280259421432601	0.016537785260328154	0.24333792100869286	0.11326862248061055	0.020695488941068686	0.01086941363702923	0.05900542262917182	0.006857424489250427	0.010197703019626947	0.09559946133947306	0.08348515004785655	0.028061741568601944	0.01030360836994043	0.08565789679307924	0.0035449549256716326	0.054303536488532526	0.010136996984986352	0.0065481639517234805	0.01760969327044065	0.041176420579589514
115	0.03472587116971632	0.03989951800244045	0.016715508596484376	0.007995197055398058	0.0749383641902731	0.04310985125078415	0.014084996466990352	0.10351910177511021	0.011691278531667048	0.06769746664544574	0.08522709551233293	0.03269780062703522	0.04355253284053553	0.03139703849533465	0.014749791026853268	0.07286899577016002	0.04362038421522274	0.04473869049251719	0.02337186306723719	0.19339865426846148
116	0.10706562287443233	0.02832561079107493	0.02642484262522396	0.2404880439579563	0.050929099395037515	0.045935129022470926	0.08100979146661848	0.009401824386831752	0.03599852302727691	0.011106709997608438	0.022743823620597955	0.008650241575749057	0.0843580301801191	0.1584694117316722	0.006281164335095611	0.006224332825292225	0.008260770827826775	0.033868748515159426	0.021954003851765477	0.012504274992190659
117	0.017639873615771448	0.02357645211230872	0.026673540019909955	0.4692265852089268	0.03633877112502926	0.022425841215508488	0.03709029447350796	0.046339012539757855	0.051869356991602535	0.011230314239788335	0.04672676237023937	0.027068227882271274	0.020392398518294875	0.02346272353837191	0.013599722898495618	0.02400517160286461	0.024487290678537593	0.019375810856673347	0.039653694073193545	0.018818156038946494
118	0.011381220399376987	0.020472461531260793	0.02463227664379113	0.01769786133740962	0.029058517000987962	0.009410801852775085	0.01103138067590001	0.027655132468321093	0.01306407318294879	0.5656215826715735	0.055106081487434365	0.02004959629730638	0.03266868798736974	0.05104272734220381	0.009236843895742025	0.007904874907227103	0.011570185912535322	0.032454182992916324	0.02390905994975909	0.026032451463160893
119	0.013738979102988151	0.0438594294701909	0.007773250369243687	0.008407340593133092	0.1355323000028498	0.014031235762000037	0.1369449454054951	0.052200968855695036	0.04673392818762434	0.043533044659319196	0.05202499895487203	0.02761335701055617	0.002398000256286189	0.0066212250131600404	0.12241148063805689	0.007386503364937795	0.01761247020831024	0.03946603170694472	0.056976272070995565	0.16473423836734105
120	0.03241166983682748	0.025881437456998998	0.05088648339033602	0.4223380535970713	0.033620419872201594	0.03894069114030638	0.04272533154952173	0.020159370050312472	0.08225820435879094	0.018686669995524516	0.0322356569234569	0.02541919544595007	0.010152323076006694	0.026855813248069474	0.01052776900988834	0.016175421534331536	0.0157153582720817	0.018330455889367294	0.045965892259347996	0.030713783093608626
121	0.031025015160563645	0.022488176610670596	0.02482648701535688	0.025883924891434942	0.028584519252774093	0.020371531682984455	0.12261688949368921	0.029587066553189226	0.05037558493532718	0.01728441301910888	0.04157888174525807	0.017606697476738122	0.009301685276560733	0.28664962383684417	0.08229657489304236	0.045515195060014314	0.028199351039661657	0.02345306957772413	0.03573006711297096	0.056625245366086374
122	0.020923575879311106	0.018162840388384723	0.03451980608417796	0.02339751741978152	0.048581554668193305	0.007280452365608529	0.022329534454669276	0.03792113658284476	0.021935152574863243	0.4308195023776564	0.048673957055675766	0.017277418407223005	0.015014692609033936	0.020548374089153405	0.009315403883081249	0.09972273371249024	0.012516149114336307	0.05539636828873897	0.03596203016230161	0.019701799882474638
123	0.033758940707133665	0.06982733993071188	0.028109118540049632	0.01495060817168127	0.05985915772179742	0.04893102894516813	0.06103667579020288	0.05185085651489657	0.02562347015393729	0.04418721398945461	0.07450418200902822	0.09176139285131744	0.0073714565611907	0.042747684451322515	0.052723615569557535	0.0892856929707156	0.060851844606947515	0.03947667587351749	0.02866686360446816	0.07447618103690146
124	0.05978043356999304	0.01594298917658882	0.03678159528698929	0.037234172487945416	0.06532193102465723	0.06626901917238631	0.011782844231352715	0.0395602788360128	0.013223023387441078	0.09070129353787247	0.03150878088236867	0.022763238801330632	0.012040401560421186	0.14812696117743476	0.01504870723072462	0.12319933169535892	0.0544312679500134	0.09101220436487327	0.021162935407657207	0.04410859021857815
125	0.14764437499989125	0.0541824239491209	0.012906679294041339	0.016176716597572537	0.05867320125636508	0.00475438366482714	0.008783779654167411	0.057233135964153005	0.01533496376644102	0.04410281749453456	0.0315907711714424	0.00787554074145185	0.0050330397587142915	0.008700359429730279	0.00801180138502138	0.03425182977499681	0.24962893216377427	0.19275576893204716	0.019243403608445703	0.023116076393261645
126	0.03153232786943954	0.009480627867650566	0.05498218872036583	0.07929061855161196	0.0721836325955314	0.07277395227873555	0.006696513572107093	0.051446254616169834	0.06925706692452872	0.05478010680425308	0.04349343524917129	0.03937074675037328	0.018265068636140153	0.08405261590585612	0.035238711629209815	0.0830694635915274	0.06959048366376423	0.061443736383444574	0.03181742773042915	0.031235020659690416
127	0.06391327304797195	0.012097288453243323	0.06498431217767685	0.0678376140378389	0.01360198288254045	0.02793925494588076	0.060530578310071644	0.009643650121632402	0.052920027902250366	0.09814410464438793	0.04394447791812428	0.03789973896599632	0.010902544438903853	0.09505439354909795	0.06586033576021538	0.07225128154702333	0.09703548096420465	0.048760255614613425	0.020722075047479454	0.035957329670846756
128	0.0781240935966558	0.016413199641961987	0.013541692987722462	0.008516929225950586	0.02370960287409292	0.043838377587227334	0.026929851019606432	0.14295405173629724	0.009369358747337488	0.1600251468620573	0.19572819445147568	0.00687469371669545	0.010453793925986646	0.011125584511073585	0.004413948621974883	0.03538053089520773	0.09658754097531301	0.05276168454584085	0.03731499944158518	0.025936724635937464
129	0.041867224866999536	0.01965950438906606	0.10618483037177352	0.23425250539748266	0.012123973224028686	0.021237456765043298	0.07585794910278243	0.051584571099380534	0.07431808804288324	0.0264092038499118	0.04824645314155943	0.012090738937054597	0.007169716541723769	0.0283557940669595	0.006259506095729565	0.04772009806008298	0.06941915299235857	0.07998463452337626	0.023660689157555845	0.013597909374247708
130	0.018425122401666594	0.03257131630371511	0.036487217646521124	0.030503820288182687	0.03405465914376684	0.04848678681002261	0.025373830584664473	0.04998365898668814	0.05027135757886941	0.010953152454823053	0.03637287006197767	0.02482448663698449	0.017597740126230024	0.022931856662714117	0.4447237927533461	0.01797930959615313	0.023503768641618267	0.020226334809520425	0.0337762427342165	0.020952675778319205
131	0.02141546535203848	0.030047002064617443	0.02737716352314613	0.021527986433576462	0.41460467907248755	0.015996750933497166	0.030849961698085227	0.02911093689357251	0.029036714745148125	0.04990011775658567	0.03808200035464665	0.025748618153990446	0.030203975639463657	0.025930177549789546	0.01392490262009799	0.049039539197056135	0.01998491367077816	0.02864492857045645	0.04425613372124917	0.05431803204971709
132	0.11485560159188841	0.029742798478767696	0.02334376086572917	0.2653135296938904	0.0206287869558399	0.02153070156341164	0.02320443869056252	0.019267093278983013	0.08105262299729275	0.0365734262761317	0.03147501516804808	0.023816757010607915	0.06299503006522612	0.04181940929219749	0.011858315650230425	0.025404046634271444	0.0650028637826748	0.04059169203895237	0.033527194009575406	0.027996915955718765
133	0.07960906205374402	0.036540771833963044	0.03231405406764996	0.0402108351077459	0.021962227192717444	0.014784385409635526	0.023978283904429756	0.2918955207120185	0.041611861157838076	0.05244699819677969	0.10877746656177188	0.02735739331408148	0.016048351155597117	0.022019732140640135	0.014504685647577306	0.011989306061055633	0.03965177514622486	0.04726421265878896	0.0416819178428571	0.03535115983488357
134	0.018765431579379512	0.056851576414181794	0.059551217456800025	0.022850187783176823	0.4383283443291182	0.011724507793444893	0.02405997121592961	0.04337244004514582	0.026726638049203	0.029805659885305053	0.04402994367099331	0.022923323139351397	0.013455176792424134	0.018714451876200203	0.010261908378938223	0.03487817480934171	0.014479539980553313	0.027659737363036827	0.03161490120461295	0.0499468682328632
135	0.06795182768157486	0.0098632070423086	0.20185527737478248	0.09289714083824048	0.030383748009375572	0.04499983610746235	0.028847716496150935	0.011602627659942875	0.02003488519872279	0.006920156114743072	0.01547317866820637	0.11808022807471841	0.1468239808806876	0.05044268240231769	0.011158487741693078	0.08358089435684653	0.020001358582245648	0.015468697759317933	0.014441301873891607	0.009172767136771114
136	0.07037614430389705	0.013339338361410142	0.04341573116134978	0.08295001783387192	0.08952968247838056	0.026544307513135534	0.028669038297777037	0.02634049172038605	0.07915172507716044	0.07753294376574932	0.04842375210832004	0.014521928627277416	0.040142412886251345	0.031143031576060295	0.022152675832649616	0.05792322080379255	0.03664838977831592	0.08647716679990626	0.06294448990248418	0.06177351117182456
137	0.08497840154337617	0.003583240546001865	0.16399494018083283	0.12618322553716158	0.02805489780658268	0.05315580287556135	0.044401488418888385	0.04919916072441154	0.01334114506073728	0.027182477368335105	0.029964829542373218	0.05048788422274019	0.025022237102689554	0.02675416393329	0.0015785671122353143	0.09422676161101962	0.07281183299049071	0.0390870739709972	0.047379639867594005	0.018612229584681433
138	0.10320382835219151	0.011035326772507197	0.04316496792155666	0.03452933987591244	0.051567449891000074	0.0644525436282503	0.04174942321473579	0.0867865242305888	0.018856682000460753	0.0368810196852404	0.044186254529514614	0.018951087892858442	0.03343417589741197	0.06438848350115702	0.02552241270122649	0.08478298776057021	0.05859529168055455	0.0329063188007252	0.04266810877653086	0.1023377728870067
139	0.20964538190942386	0.012887094524764353	0.004530490657941242	0.0036580142733842786	0.03772722468868525	0.029299814079673706	0.02437872835172387	0.021726807723630198	0.019455762653360704	0.013226696248669139	0.05618660111469368	0.04609241082085366	0.004671575599070533	0.04618681275925798	0.02206118293359645	0.07771670258400239	0.07278138825810447	0.07649176195570408	0.1754909526598474	0.045784596203612755
140	0.010748649430634796	0.050993678672057195	0.015958669479254506	0.014196105245235159	0.10960517743542025	0.022366027268824164	0.027584977929036015	0.010041994295454812	0.013411099773740031	0.013763427389824742	0.05846171836746807	0.01340858055475514	0.006025876948354834	0.012006434057247358	0.014695265806144739	0.008159244285548187	0.009227452047842153	0.008950610889972852	0.3912026017176824	0.18919240840550264
141	0.038570036865783315	0.007451728167207271	0.0308805060949989	0.09360282855565821	0.04916085746803639	0.03864503100488218	0.009915407544226734	0.04512216382001009	0.027496202545199466	0.029644476925236734	0.12568639705633303	0.03251448792670231	0.16509974658759427	0.05569131606355315	0.016515981665930306	0.05788768218990447	0.09858949362492014	0.05359032832055347	0.011673096809681234	0.012262230763588353
142	0.007686394387119321	0.013728543349884307	0.041666948620989665	0.02198218688680981	0.011786222012827174	0.007131858757278305	0.06461427130080379	0.022825680421557703	0.03245477392864934	0.03976119822510609	0.02165686164691084	0.5509004341623406	0.006872152966723622	0.027793449326308003	0.01306156254046247	0.027985251527688878	0.011342729852106744	0.00710871143759361	0.024638794388076247	0.04500197426076354
143	0.021452041159965133	0.0054454310147231885	0.017629001005808057	0.015758346800138625	0.14203105325882115	0.0023726437297587823	0.1283421264848079	0.014295376138960356	0.006431180743401298	0.024732404302986653	0.06779467981732984	0.09685599359657926	0.003929292075519191	0.04299721405155136	0.011525795552933737	0.07641642670541676	0.04985798422937562	0.05064379414342302	0.01243054627029627	0.2090586689182038
144	0.03295125683571493	0.01536350682312392	0.02016382121504332	0.027305083476764695	0.023863715137035585	0.25858453663692527	0.009222111263588567	0.06908814044962498	0.027724693589021798	0.0034525338615995116	0.01590660433413119	0.015125418256257026	0.026523766506941587	0.018778866042396626	0.009320483799572286	0.044357665990854084	0.3450597629665008	0.006807025681512553	0.019535246619141116	0.010865760514250112
145	0.08731622285479172	0.011723538901973746	0.20041419152249118	0.29296874769067777	0.06879115023088474	0.02419698550626911	0.019769293919072176	0.023061509631781153	0.007483683913757436	0.02272594511530461	0.037947052062200115	0.032575441257368214	0.0021758975385428067	0.03172288651166198	0.005516648706688353	0.021951338067282663	0.011493838021262998	0.018282669927525332	0.04411564363297694	0.03576731498748693
146	0.041192879679466235	0.004726373917060719	0.07493028693625188	0.1113464465226186	0.07033446687995507	0.023144914739178266	0.07553817925910128	0.021953887410521483	0.01942177148676147	0.03168934688932941	0.05729336648919945	0.06009257120485433	0.031433277964769135	0.08574326041267162	0.048099802852398676	0.012577629964235067	0.016310639823904783	0.09369592467811232	0.012996856177938951	0.10747811671167129
147	0.06974007062468723	0.018367307464037082	0.0734837155494422	0.05100920377447934	0.036390234618894	0.18986244076303385	0.0409245892949176	0.017973134101910912	0.05935872438022577	0.04586342309112574	0.03411984447550508	0.055170521486361264	0.01652219783222743	0.03388237983473836	0.026967508948692626	0.033823109707993744	0.036940063728448665	0.046640785360134336	0.07674101090966863	0.03621973405347618
148	0.06207418245626534	0.0029839091783186917	0.018457953276121788	0.035829724116617785	0.015102192864432184	0.027709809825708556	0.0357515110046647	0.19628488204289107	0.015631041147003078	0.04617436633967529	0.029389794232808714	0.04871726681740374	0.022241447549116347	0.017574106242787057	0.00683906704594379	0.12055258771015374	0.19362794105964554	0.06516624937752473	0.01611130682631916	0.023780660886598665
149	0.022666996541709034	0.021574124349251485	0.01813071265608798	0.024933135615093124	0.013811190124219918	0.019574031932533497	0.04965307924966301	0.050262551525721844	0.015042915592770314	0.010739745631498937	0.034740854110501845	0.028920609390910054	0.024569962101347344	0.016379323731489398	0.009156319086583367	0.3074271753206354	0.24422059875924537	0.029500064344256813	0.02597412098934554	0.03272248894713572
150	0.20748033233992777	0.002574228031166928	0.00925260275034994	0.019929455267341717	0.0922408645825668	0.059445478206695344	0.02070567478611632	0.02387736919264642	0.004171238765423247	0.07874257680235398	0.02583746723126179	0.03395264041543983	0.012763386487392663	0.04531366566261543	0.0011202529175390842	0.1798659414562116	0.0739517084916036	0.042768589027702274	0.0249372529958104	0.04106927458983478
151	0.16248311407746305	0.04886332366693299	0.03341666807746952	0.024590797631851662	0.044737844229037926	0.03746082627222035	0.027929668664335012	0.011246046659808837	0.05355634986790314	0.07475315009470503	0.0931305575824621	0.025271548020131613	0.01616369609824065	0.03323818322436617	0.033735405805073775	0.15880324801454185	0.054963915418979825	0.030166877295167985	0.014553366913390695	0.02093541238591783
152	0.04259756733689268	0.426028404737671	0.024693814774205475	0.05207145038302544	0.04918407132771221	0.044610233713675194	0.0306971261075694	0.01320492537829239	0.017563200871547804	0.00799806921766862	0.027411339600942053	0.022971960085452946	0.05422545528536384	0.020253563990856437	0.01995275933691815	0.017377399027439094	0.035421663429121376	0.03364157539434514	0.03537535467847902	0.02472006532282167
153	0.016049325078005567	0.014463458316565795	0.008702056860899643	0.07006185079550159	0.04908770598041728	0.04653259539039958	0.06995386887408955	0.08249418253463268	0.040481957821546226	0.0442986375712697	0.02571150231360911	0.07805706097851878	0.09442897085000852	0.04233997698135517	0.018584897619873465	0.02391657007074366	0.0697793655461836	0.04914622007830164	0.01803202719205289	0.13787776914602554
154	0.06070109289712152	0.021643841507250006	0.1399006215079693	0.09176640247829863	0.033260681313013546	0.006714017403985431	0.024493075193859692	0.015474528445295106	0.007330220794703823	0.027710397762893853	0.12026386942613558	0.09327248258244959	0.0017361340327690788	0.038886569723788705	0.03183172588758917	0.07320810329776951	0.05910578785572942	0.09985522178701904	0.04569600088902045	0.0071492252133385364
155	0.06915144702729824	0.0031893415232622084	0.014125569581481097	0.04027669857273386	0.04334239575907787	0.08169956453001508	0.03732635389579635	0.08853466223171257	0.06405177624835134	0.01892037555065177	0.04958340003255935	0.11638994621505727	0.0030105952536844723	0.0640003802161302	0.047394490255544985	0.06827320081589275	0.04204702277009695	0.040897324917425176	0.0349187379935575	0.07286671660967094
156	0.10618720336037742	0.011991104952844252	0.08211005785690538	0.019685128242020542	0.008637825679902119	0.06746559681892758	0.09189001751574372	0.00672144292222199	0.031766150803350136	0.009447678989044328	0.07067460212605688	0.06970274632344219	0.005907755500409083	0.11860780955324597	0.0149039685949637	0.13814085561017445	0.033493558826283854	0.04263905049465752	0.025958757135580362	0.0440686886938485
157	0.02308358479051052	0.0065657622167871596	0.12379202643276094	0.05888871191359057	0.033257658286051546	0.10523007304285875	0.08675234312475955	0.0541599546111309	0.03240419257982718	0.04579157329116947	0.03436284792419938	0.09184351403543789	0.007389811008262939	0.09263843924726915	0.011823328616644627	0.05461998382009394	0.0514893811441872	0.0540585968418946	0.007176985191655627	0.02467123188090806
158	0.2194831163194063	0.005752280732733871	0.055499601458876585	0.030353262434124922	0.016341539263340737	0.01601578564532949	0.11055603550791188	0.04617564485030554	0.023367861694294695	0.04355909897881449	0.08659763821802684	0.018440514660816403	0.09427359511541977	0.0824551296458128	0.04965414412623693	0.028594730306499328	0.027692413163772068	0.013255051271265738	0.019475322039456445	0.01245723456755513
159	0.09250349194532832	0.006115059684300675	0.08878263508199884	0.09575689281774717	0.017988968621778442	0.11476103485759535	0.06330716966463111	0.01273611246217006	0.03371374354973991	0.024566134592936786	0.050633885692977	0.040488880995716854	0.01127797898597598	0.08648239707327682	0.013590522590126714	0.09954929009427106	0.1015694452761785	0.006508245514039384	0.02355008865198323	0.016118021847227774
160	0.008195818982440017	0.03070344657865202	0.036621102907539185	0.020531831525303218	0.40284740924548373	0.030374197908794736	0.041026954522944456	0.012959086559704158	0.018948448681786884	0.018259272474391807	0.14790897202781836	0.02634667018747176	0.008918143239720702	0.015916738109585805	0.012715585667764243	0.017442901100811266	0.00924767540683047	0.05435563997841863	0.05017994240850649	0.036500162486032044
161	0.009827413136191877	0.0432265504247939	0.0506383724454274	0.01466871114341565	0.037900134804320966	0.0121451493637008	0.09087971623151779	0.011476119534374352	0.012162010487494651	0.01213511065796496	0.028224360347020413	0.01816673183958173	0.014340368145235807	0.0172284250526433	0.010635269949511804	0.01030661473899027	0.013756586408726151	0.009625573920969266	0.03350175391675357	0.5491550274513654
162	0.017475356671016812	0.01285916580948631	0.015794693341939416	0.013016733892424628	0.0087874975152425	0.04356313416390953	0.14242796289298268	0.011217496238456548	0.12467079306326213	0.009370963791548592	0.018119504413693213	0.24606178465317394	0.00355681063586295	0.007800270864363999	0.1956485823771661	0.07242530658440778	0.023364270347075417	0.005119540532387821	0.01793094493975348	0.010789187271846107
163	0.014630638943022821	0.01824114449059104	0.07501465092591005	0.020233965391796494	0.015792307307217555	0.0078044614212062595	0.025244546934849593	0.05040960238801676	0.09205135784025993	0.005467939577934854	0.02480553198525252	0.46366063099705784	0.005553797957063208	0.016251703376962464	0.009338850836829065	0.03426639338690731	0.06249251559258504	0.012228108573197519	0.02457740981047544	0.02193444226286426
164	0.0072306251162567794	0.017415682358483193	0.015564182529667958	0.01441172513847743	0.046689046603837804	0.0069774654169427255	0.019734957460214544	0.18087567409381977	0.01835020801022477	0.3268707624016631	0.0881014782981427	0.018074299786201325	0.006033562803935059	0.01656685016293401	0.0058667713754598045	0.014700078088865814	0.009032622575603206	0.13474901212268084	0.039970491413241	0.01278450424334815
165	0.029572922661146334	0.01963537362718125	0.02784806508536608	0.025642424722544226	0.029818603553919614	0.05434072726183761	0.08338365333407333	0.045083172665531086	0.015510268184492762	0.32614262707796554	0.04059772925185258	0.04796253461939167	0.0122885148692344	0.03950268764300185	0.015962910707845657	0.032009843432046645	0.01457752098267265	0.044168484037808604	0.03635484689345438	0.059597089388633756
166	0.026287479887816333	0.049043814531165957	0.01867297533821596	0.028836498704080837	0.02593108366321191	0.016604115087029775	0.03908889372106827	0.011680434694533467	0.015741510042347234	0.026468439760448537	0.025451964876994346	0.014356228934404788	0.01929510099389999	0.016910799867755847	0.05022315083144211	0.019993888890858492	0.009610314358996811	0.018115159464508174	0.5544599111926359	0.013228235158585273
167	0.01482794041618271	0.015006760052312357	0.010767233632663853	0.016436885293871297	0.007620533048994423	0.008268263905051686	0.00528353595804959	0.19563283666861742	0.011367149309213134	0.20677054115431848	0.054265398929088805	0.012224134754465108	0.03220000700323788	0.02445707574243325	0.005072252711819473	0.0030784107511103256	0.017638517487835792	0.3297497806087746	0.020714454104656707	0.008618288467303161
168	0.038069250399852796	0.03964228709856547	0.011104672382306452	0.030201897099486123	0.04148368336239159	0.06928055964918532	0.025877333180875678	0.04152528553522553	0.06362781944451386	0.07756562964546375	0.0525451107225395	0.036856386243472795	0.0038931178704825174	0.07436688128479431	0.04731604535105146	0.03345024815142187	0.14239035476550527	0.04604178533355107	0.01350650088776905	0.11125515159154555
169	0.22551759237615	0.029359556218022508	0.003594247258727023	0.025028385980290214	0.004304147559101018	0.057378202623020874	0.04221976841677052	0.016271234792757425	0.0755103724564077	0.03603552675774402	0.07194691577373465	0.04033185343505777	0.009060067145235828	0.05564925343305325	0.016002807039650412	0.14602611276513225	0.06443228770736016	0.06742523551903808	0.01028029456992314	0.003626138172823109
170	0.1582137462503237	0.010497133119744992	0.023306382435638092	0.043778063883701875	0.047406428692808845	0.016341238865107365	0.03464591309733884	0.019681589168014473	0.04120423302931411	0.07842792376961824	0.11211372458277215	0.07379008988000983	0.006478573352035777	0.04362331730234917	0.05157402312873141	0.09656633960393067	0.030004341559932562	0.02807618026296024	0.03645489420291467	0.047815863812753025
171	0.06023064931536029	0.0021065870301669267	0.13998599368676193	0.1295843040940695	0.07095285798519213	0.06794547675694183	0.04846956214337805	0.01711540481569861	0.022168375255069785	0.05245414097795517	0.035936937560511056	0.11722061623721858	0.006359897043275133	0.054552780725411566	0.007591554524835009	0.04875725529782582	0.050581901679020096	0.016110261605223972	0.012938555607181379	0.03893688765890314
172	0.05489239228113655	0.00511638318330743	0.16318455416244637	0.27273585864731426	0.007570766526225442	0.013772111893834961	0.01961830247939285	0.048798066044227394	0.008804383517297757	0.01970865919560187	0.03576930191180958	0.03370520814327374	0.0393972486248211	0.029986467649214546	0.0021792899750692368	0.052061875639854364	0.08489202620835223	0.04738637524194339	0.007310065074752712	0.053110663600124224
173	0.016099964671716562	0.001901849801627091	0.15864988911310776	0.08193767175285904	0.05994001947545491	0.018678089195755792	0.09411345810285728	0.029942151794433627	0.006268911488246089	0.04120783055379635	0.024102328233390962	0.08348210766573529	0.015900549696179378	0.03432657582700046	0.0054072594551626794	0.0417215987584774	0.06168916813150571	0.10040862972660085	0.026989040429435198	0.09723290612665758
174	0.011624854877485146	0.021576217954049803	0.07179454339910718	0.017665808001931183	0.10615693365970473	0.013706208819768076	0.03550947231374065	0.007275343993964044	0.012461209393674372	0.006703284141007196	0.03178704309124904	0.04760713178445605	0.011999392344489894	0.01885285205822322	0.013698920569550658	0.02488731556879543	0.006991975338975889	0.009184452768572661	0.17219913006911294	0.35831790985214185
175	0.0901066710811614	0.029559152817276474	0.04844975700922675	0.025937786788268025	0.012427524723697935	0.05801558262265577	0.06438729528085634	0.02517548542002769	0.09594460644273421	0.05181178361246105	0.024643426599130863	0.04622295195709747	0.02186558328758696	0.0953285942139915	0.042986526293413846	0.05046264084842203	0.06216195911050602	0.06592467292373318	0.011051161791241652	0.07753683717651087
176	0.03136378707092547	0.02009636183352731	0.010381686985012255	0.048021181271566606	0.06323993889810141	0.014256481663008184	0.14616886562129344	0.024863892599553964	0.03585397072982421	0.08362363936393769	0.10706628817144297	0.05088428302284217	0.07718415340600589	0.053437029632292986	0.028865297635007347	0.02336757565819227	0.04183202885472851	0.03873291047117262	0.0217520328411016	0.07900859427046313
177	0.10922465060120741	0.01933675850262302	0.005399880606924393	0.005265573714531704	0.03487236481107307	0.006207994343962002	0.03193632564576044	0.1059238966213618	0.007377702137736641	0.07745844842352789	0.07438246548349292	0.008473470975638234	0.0036177472900217893	0.005419023969333855	0.0018995740810702894	0.043805379723522886	0.12797657523200892	0.2805173442361766	0.036878174496199415	0.014026649103826746
178	0.13337361749573765	0.005905612487837148	0.01798441038452758	0.07632367523895368	0.08056008850811568	0.020622780406273033	0.058408120279015985	0.04577220029005183	0.02032520046861683	0.09825850777540211	0.032960584742224	0.04134993475884261	0.003230032031438216	0.041752695225377355	0.02551646585904775	0.0695319457326597	0.08106302169296807	0.06106720184092596	0.06441391665457975	0.02157998812740509
179	0.05189802990165909	0.02985007769798298	0.03568798955450094	0.06967534607379856	0.0516145535663119	0.09317272487192259	0.02023368446234964	0.023833136157198228	0.07596383362510058	0.03525335066716941	0.053305595740858046	0.12572517196094218	0.017241130696548118	0.06536288688807552	0.020701103429992113	0.09292801885762081	0.06035732619351581	0.03949000488566119	0.01249620565944287	0.025209829109349408
180	0.04699917046223342	0.007116809715986753	0.04176479091991215	0.12980667559389522	0.07262421152322204	0.01569742953208789	0.03548281246439653	0.01818782206563618	0.044687496869211966	0.03943937070682065	0.043196586190468234	0.059861963870347895	0.011134850640894053	0.044351472688175804	0.05346619611134659	0.07576056655676426	0.05377920910904965	0.06550581513138878	0.05447714927512415	0.08665960057303779
181	0.007252385217224132	0.05896069131600209	0.027660287808560027	0.013203613636293887	0.1447016776577293	0.006171085798435048	0.02836956601910326	0.009620583581912255	0.01704717981794739	0.010690711853644017	0.027326432832782074	0.026171228511063918	0.007304065134107887	0.01631531733641275	0.007135726040541575	0.01650918177131144	0.007096164743060743	0.007398584062942348	0.2065868411223529	0.3544786757385731
182	0.040279916560988505	0.04001514762445517	0.007530583113468567	0.026730335011682888	0.07322541523296834	0.006407473761757345	0.03252110673344289	0.023194738760398233	0.04630744940853987	0.04476724950251037	0.08784040177995163	0.01895175093556565	0.011718846623137826	0.12583897205812755	0.04812645309610528	0.04688389251851163	0.08690414362966385	0.047768948047691995	0.11669969409336504	0.06828748150766735
183	0.030558375534367615	0.03465575597151176	0.04815375190492496	0.029614387791548607	0.01928701487290981	0.0069636333296310875	0.0605522962891901	0.03286712176780287	0.05978852300690903	0.011121535510530292	0.03411215891852417	0.40570798150635534	0.015198169085350202	0.02413690023165907	0.00906731173082457	0.0733327106855183	0.03509893277580247	0.013606379313807633	0.026032328512152803	0.030144731260679274
184	0.03682236969568059	0.03194536337056683	0.05578199499687242	0.10129667930708214	0.014212217096716795	0.06574962955775014	0.03506092295179808	0.0356941456547076	0.03225701049715337	0.05912712234460312	0.07852216686304278	0.07762398256770765	0.0029081203538824565	0.054854716881176636	0.03955821526004746	0.08121586818710287	0.10018711101784762	0.0460731561482543	0.023595198369550246	0.02751400887845686
185	0.059845981114531814	0.019145279643610957	0.023599811308993034	0.0477777166451854	0.03238066002602585	0.048834555655270666	0.02111703547725845	0.07252842477891137	0.10655097941580494	0.05879388168154002	0.15385125311382564	0.06184186717904553	0.0029491130256735815	0.08392567404742214	0.048930925015147904	0.004127773312930729	0.013727120789894348	0.03792569616071182	0.06021063193491983	0.04193561967329599
186	0.07194730891420313	0.00840478801565596	0.08960601418246122	0.11894668439553242	0.022782771120721166	0.11007338460216991	0.04605996886290842	0.011602462829994081	0.015660255431021248	0.0356540757955383	0.025805183651672396	0.01273069674635787	0.06686455894880192	0.0200268245564405	0.06662228116947337	0.12677356053784203	0.07014847811009516	0.03525276086092694	0.034422467424040086	0.01061547384414391
187	0.051250524197923274	0.10921990325851255	0.011889728812053019	0.06001650072330248	0.017103188454947984	0.024457365563694666	0.03136983813464925	0.023878393910310453	0.1347811890747241	0.04764295368484017	0.035162160206791866	0.03484086502923494	0.006179462782255379	0.08464244636603518	0.057594134362588124	0.031627983415844226	0.11406687298814584	0.09199726531164981	0.016993964057960553	0.015285259664536125
188	0.03321038091981749	0.005027700715076253	0.047849111652316416	0.11228962827066985	0.04247426207687652	0.02116193134687336	0.10213898972238394	0.041931287497859494	0.02422669609087304	0.08594156349558373	0.01684310576831635	0.014572476761845239	0.046521322858413504	0.12184897460838778	0.04382063935910441	0.06657096245390179	0.02635293167512626	0.06607633394263003	0.05226720343983862	0.028874497344105948
189	0.030112360126733448	0.04363234695126746	0.02033785834488927	0.01820123528088698	0.016266056678161656	0.030107854030496123	0.017244069627801364	0.18043876650780852	0.017173052559470398	0.07464372996898493	0.04524033490373533	0.015136440305675979	0.01088058710965876	0.016307557107552873	0.007921642884172155	0.007509945439108063	0.03699244560501808	0.3655399752600879	0.02595269568801804	0.020361045620472626
190	0.009991585282217707	0.018237905254116886	0.01443297663142025	0.020331433219350062	0.05801344174704054	0.012698868289923207	0.03191926085766102	0.040313234109490954	0.011626699237884295	0.42928551670033627	0.16723983042609955	0.018102342060257272	0.03956990514224701	0.014043445712575367	0.01378233061446281	0.00931334108550781	0.011952859684472713	0.04387950345564187	0.018292700093736108	0.016972820395558256
191	0.03695227186982802	0.029911661523188124	0.012120020459919003	0.03638477395025893	0.04070110546366165	0.01614757509264539	0.015248179168105383	0.15903384374334176	0.010357849148157105	0.19004162754682977	0.10585406398646657	0.012098666393887765	0.007623751272823978	0.012429131997300407	0.004911427992336189	0.008121289212631461	0.012758200884497646	0.24423628222651073	0.023587316217515236	0.021480961850094942
192	0.02172239162300678	0.01625551794941546	0.015850849374240323	0.01748954983315137	0.10078105161382249	0.010164942069175207	0.014879424702519782	0.0869718694107967	0.0167099934416084	0.3103934761316451	0.059903951243608165	0.019044002474660388	0.03793892675132509	0.04608047346894075	0.012449989618843844	0.006658152483419804	0.04433781088062918	0.10298992636864412	0.034879148190681886	0.02449855236986521
193	0.017407396926932463	0.03820684512575814	0.023591025014418537	0.01904266844446646	0.08613067095432275	0.030957840573000977	0.023364444868242545	0.014235722417598093	0.017455481188477007	0.04075518450438299	0.030331670237988887	0.019657211264276334	0.017535754445500873	0.022448270923936472	0.03154950328645182	0.013562106120306033	0.015519304137812615	0.016616544811747336	0.4557787922114345	0.0658535625429451
194	0.20350328501557813	0.03831862059852872	0.04999422324678914	0.0275554706267257	0.013754655085683251	0.43337323454505733	0.019512961586923346	0.013509796725111314	0.019309876424645062	0.007390143270411466	0.02646571462648534	0.017719582146218035	0.008323371090461001	0.01711982040786388	0.00964043620321364	0.025337029015475895	0.009262359299648257	0.019345544018806088	0.02724656841024123	0.013317307656133181
195	0.05038148214003563	0.04344472773675617	0.04647461564318284	0.016658696549289698	0.04019627767889781	0.010055766902831354	0.013005223100402854	0.1247147316141514	0.01421625636310562	0.11611408614623749	0.11229325813363672	0.013067567240843903	0.0062098115068968075	0.014308606916362652	0.007435469358655429	0.00582193935012287	0.014910019171422872	0.2992624886283229	0.022329715607828204	0.029099260211016827
196	0.016910371831714902	0.03146948766436523	0.025968384835569413	0.025368299360216975	0.02529059474347863	0.016881570918586813	0.46317179056832497	0.013732346427446702	0.019534535555732067	0.017933228236799766	0.029701804914698232	0.052265797071770266	0.01505844810027761	0.04488885252474681	0.08162050895194267	0.011052514244200368	0.012948194427379605	0.014012649504261397	0.03652481237767553	0.045665807740812116
197	0.03908263519443637	0.04492589585057021	0.10455357544695713	0.06037207064473091	0.045547796233233136	0.009543439127705574	0.05938997026805279	0.023454697464235074	0.010197772136517064	0.033671637731827075	0.07614788194622828	0.25352659575063474	0.0034034931303203344	0.008894249765585486	0.01552275003423894	0.05754027713547114	0.01825316842140317	0.01373290819348192	0.08505067204560242	0.03718851347876822
198	0.07807392064348594	0.04196158645637869	0.039260925031842316	0.02632301757574652	0.036586336074145846	0.03607195891421996	0.03328670271536349	0.031084339640160597	0.024146374108339908	0.05386299281183433	0.048796131554985044	0.022717067474964905	0.1999121137383768	0.05776853907282934	0.015095571747581053	0.1021402115953353	0.04107839000361258	0.037984543788536274	0.04737210245080464	0.026477174601456474
199	0.02900506908878699	0.051097832388504495	0.026468586636793207	0.049610163928108304	0.09277203618182966	0.0722962719574312	0.04004273657306425	0.06311490305030391	0.03723366318468756	0.011410943209113232	0.045738888497895876	0.04431839696266789	0.0322104187762595	0.03733660590063483	0.04551682879466884	0.06279413907143061	0.05336792903968329	0.06266262802184347	0.043573573765951924	0.09942838497034094
200	0.04918045959269026	0.08247843010903652	0.040668285374062786	0.04630331184652602	0.025596797022483003	0.04687472383889224	0.03975913736281356	0.05195496976005834	0.042584557007898566	0.06409136367491652	0.03902578688301644	0.0407925341248991	0.024181579855284203	0.04738421723011935	0.05109707752197903	0.13262124547837695	0.05267119486355979	0.045089849973125075	0.04817580969410618	0.029468668786156074
201	0.08715440400663649	0.048116987725008054	0.056004173102686065	0.05422973372231771	0.03709360139375812	0.04279061069942658	0.06273035466179687	0.07516399359829078	0.022244279556866225	0.05698357435387369	0.03858112029639513	0.06310916759508681	0.027010207056224683	0.04657390206387344	0.016855831824194454	0.050888546601322526	0.059533140642910154	0.023881050323494385	0.07321078219703513	0.05784453857880276
202	0.05534492229195367	0.008469456062942042	0.17259874469751657	0.18108738903380273	0.027919536569199394	0.03959083223075454	0.014978438576074131	0.04186112114903492	0.03802584358708056	0.04987120161494029	0.023809007862018703	0.04173811713016648	0.013579337888484318	0.06195318566713003	0.009182377160165215	0.09202968420591347	0.026564044448618707	0.030684286632296092	0.023182114413148155	0.047530358778759975
203	0.015029125397435403	0.03886293507537627	0.05368317998937325	0.5077001683532065	0.013508086771799155	0.02853280245369653	0.028859271220276553	0.02059130602048265	0.04026196611042531	0.010724214740873069	0.029157076040634916	0.02095141367787671	0.011132410724743866	0.04912961352426031	0.022107580072088417	0.007565221865264674	0.022145297883618385	0.03117956039403244	0.031267134416523776	0.017611635268011742
204	0.2398839361806321	0.023456080508444912	0.022516979502901813	0.04462398469303386	0.01782938711857701	0.012179534555657878	0.059435328152707086	0.013349514446928777	0.049236437532958956	0.01077108894391081	0.05763774138408758	0.025561028763923927	0.009313909003211905	0.2804159797029056	0.018011638376392216	0.04283889691305711	0.010135609097559908	0.01373726982688664	0.03289672441543995	0.01616893088078195
205	0.045045356414467795	0.004741747625376746	0.09664594468370907	0.11058866105553193	0.0335682261849331	0.027230236061851144	0.053777171012723744	0.025854344310766192	0.031311510861050225	0.02541023100027907	0.045725667647013864	0.20175023687986038	0.003762982640499959	0.05712575302807386	0.0152276037606457	0.042718216721125996	0.02154067481278843	0.04091985574599539	0.050469744086818154	0.06658583546648925
206	0.039116701529573396	0.024987268754161494	0.16319490367073486	0.2479455017193745	0.04825079727928767	0.07403569313649988	0.03109285802214117	0.05300860779661445	0.011028580589188186	0.021603428244457105	0.023225205470560256	0.011055756977403316	0.002984341166332392	0.04421079635266895	0.003553158718055182	0.07132202198725336	0.03565212527502278	0.022212145628619825	0.008884654092441248	0.06263545358960998
207	0.019455419261597065	0.03146139165332782	0.009850380430825777	0.014209843499369434	0.019572057919916782	0.005113765266290101	0.11712047906567481	0.08602189699639147	0.055302807232956275	0.18474748430004473	0.1866331631126503	0.020598248127615168	0.007862762152718939	0.032530248781067014	0.048068167719707955	0.008257857586626451	0.023569319610618634	0.045930345488624735	0.020039937205919792	0.06365442458805673
208	0.012542890735102013	0.035984896442872595	0.024902830667369927	0.02040300452608039	0.04060531404614454	0.014821489484589235	0.04062566346780403	0.018716011287846352	0.026227766594120603	0.011813943685201412	0.029891376539302142	0.04673426119493599	0.010614453440424101	0.02444567651369717	0.015316938172432066	0.022336701633878273	0.013122363426945982	0.013175081771899924	0.038517561657720335	0.5392017747116329
209	0.04779100233862682	0.01879839748753673	0.0812492434900107	0.06837935841674145	0.02514177066167622	0.14485019207337507	0.028253994274199	0.0163025730370397	0.014234802525455175	0.05677338528415662	0.07180916496967159	0.04981448583312465	0.05388357911227223	0.09494514111197354	0.012982553549654182	0.060136672485131125	0.07668591083069885	0.016972496457969822	0.026515590835234668	0.034479685225451896
210	0.11041482639469073	0.004780032422090309	0.04909041941062218	0.07165726560284279	0.02706687933239947	0.1124605146318014	0.043796089113944385	0.07146480220310474	0.04447178290091963	0.04520602580210226	0.03352742336885405	0.03765045384248011	0.05677579958639545	0.06326657067505119	0.03664915419408598	0.060037707680125035	0.05494631964681632	0.02568237611030578	0.03220266579546644	0.01885289128590178
211	0.045597228502859154	0.008537041572786744	0.025163847388106852	0.029266219847696145	0.05885648657613677	0.059043200181562026	0.03364617603611286	0.043376621569357586	0.029307346782399397	0.0466553991518564	0.07426115490695066	0.07814637725491633	0.06921412853498232	0.033486534861208644	0.010566775853425	0.10954111945674765	0.1165984881114468	0.05134851318094885	0.048015656764163965	0.02937168346633588
212	0.06457601507620982	0.009153175062281211	0.05178941360811784	0.061073598049579104	0.1229527818178563	0.05151743202969106	0.061977384288484295	0.02898224161871611	0.028336211765300615	0.028869667130151853	0.05676895786255462	0.05131093412719121	0.10094739358405484	0.05117362154537978	0.02401407837574154	0.019395775011487884	0.016353249061247476	0.07652152050476839	0.04243627241915802	0.05185027706202803
213	0.04691390967439251	0.036981015506834435	0.04940776096670108	0.010310952203063406	0.024153857893444142	0.05304311135388553	0.011665593939907933	0.01938169228222233	0.11726514033235226	0.012832396817506716	0.04863567703378213	0.030296091361051602	0.14571340853511075	0.019264017558423056	0.019233281372525307	0.19610238756928075	0.029130928124008536	0.08377801605666545	0.014013681179542166	0.031877080239299915
214	0.013452900729403203	0.0372904882357791	0.0298728772092072	0.08716082245839947	0.02461465206573375	0.02635059672202146	0.0314472906884645	0.09261791837260303	0.04499151290310596	0.05097906483587167	0.03702048908720738	0.02500663670838556	0.00509737943587595	0.07586828122195421	0.029862542782304158	0.053885796698262454	0.01495385938999768	0.18240889656298262	0.0464117365113307	0.09070625738110998
215	0.07256240670100098	0.014165497867540159	0.01865148986935472	0.02170041262889581	0.02671647391230379	0.010647212816624558	0.01601575450748959	0.2880467084092521	0.02227111384608509	0.058369251895176395	0.02751638894741151	0.014997716380529219	0.00822357767700507	0.013127280246885932	0.009124000406397562	0.01017659468207232	0.012721150330137468	0.3037371718904394	0.034282324999589935	0.016947471985808413
216	0.04210198194824984	0.019196352722589367	0.052552822545025295	0.004473636052204315	0.058002104894272356	0.008136508646328526	0.020314202661310527	0.09844075047051033	0.020529093449450576	0.053474768972134955	0.060441710266642995	0.007172164205992551	0.014617190341840204	0.03714860580878215	0.09506518221954435	0.05284075158463705	0.03708238027561366	0.08910292003837778	0.03315635785794848	0.19615051503854466
217	0.034251955662688016	0.021917053012152212	0.02957533660249743	0.03758113375355281	0.028009529609594148	0.021227898088947428	0.026022822672036813	0.047591412708232354	0.025624395366103867	0.030378799853861143	0.03634882031329612	0.022035687884926363	0.014942247914240666	0.0273198637582765	0.013350203940264335	0.01209851950216897	0.016021037190621822	0.49932601189307513	0.03390422541403249	0.022473044859431343
218	0.035389755265069794	0.024911480695198423	0.014245417226774866	0.04919015830841744	0.0578785990316962	0.00923300473127977	0.10018948289584621	0.025918608091466164	0.008379736042004976	0.029087071375532236	0.04908123589712252	0.015104348497309404	0.0010110411756134533	0.0511707803859592	0.010052895221832963	0.31147421781383816	0.05288492936419667	0.05074527196172226	0.07035521443912511	0.033696751579994216
219	0.11177415027932291	0.02574946403537795	0.014794407419418633	0.014807927772191984	0.03349878118455099	0.08843435305321153	0.023053239320623475	0.022822161834034762	0.10677080911354937	0.0190130457102135	0.03221310379752193	0.016621565156729093	0.012174115179531729	0.054420270895305746	0.004067437096108672	0.14653303392181813	0.12848845384268934	0.028992588478523252	0.1035448710128608	0.012226220896416201
220	0.04469928794722289	0.009220722686967301	0.057803801481340567	0.053111339931693674	0.01405756172495697	0.06801047013414327	0.06324470451351574	0.01436662217662786	0.06302876067599987	0.08427555995910037	0.111738605341548	0.05334143021286519	0.10026299789318775	0.05093790804085108	0.058512674919491255	0.03406560330388656	0.04712439702916039	0.031158070425943485	0.02106245560159857	0.019977025999899183
221	0.06298580609262873	0.04474068396176695	0.046792337204048844	0.053827709429775716	0.026278843812070407	0.08438910725408573	0.07718121173130886	0.012133601110307278	0.01779140309304312	0.07059618028446467	0.023929223801720842	0.08468730566011369	0.009820662763332794	0.07107953161904604	0.07716309920565909	0.0329451259460096	0.08163303986598143	0.024850628704965863	0.024147123978196048	0.07302737448147431
222	0.02751571564691101	0.0576099982794818	0.023092211720880284	0.015267120774647936	0.0745979132278566	0.004874981241861993	0.04116336846991947	0.0362404673612875	0.03479819478914604	0.08544808297576423	0.10771902863105837	0.010561508381795572	0.0028037195187453055	0.03761495066449216	0.01554271879372445	0.04091314697324604	0.06198995922894344	0.05799132834904911	0.11685938365208422	0.14739620131910447
223	0.04355204447918596	0.022397572723433845	0.061591926296582535	0.16989381367136377	0.10161587533698475	0.042499596679795804	0.08897026287014408	0.08268265667993913	0.005196531828041353	0.06343421657416289	0.015117603514691666	0.04664996546800423	0.0007076362549340633	0.03592120128041667	0.011554071530901993	0.005787993115461405	0.0041819206322684975	0.04234119531542888	0.020250698638094946	0.1356532171101635
224	0.04456928931229041	0.033852066659896644	0.009229708656704189	0.013031248451849844	0.048688371290308154	0.08452152122658924	0.08427774853772697	0.013488412173944765	0.05791891118047989	0.03828748858650745	0.052959092088259864	0.08813565226890874	0.0012483551646571397	0.11022964722995687	0.07892203565738588	0.09800249637723457	0.04012373966963671	0.032371944466196456	0.05655813759053113	0.013584133410935098
225	0.036100528054253234	0.022267885768698	0.015294948249778376	0.012949495046340206	0.015826232579815414	0.02298382591926157	0.024389740617074995	0.051680230778636725	0.044457278531187215	0.1185845147746886	0.13463907875529046	0.033139709247805293	0.006576943759033863	0.10219639269081039	0.19428327008641266	0.028485994238696206	0.01262474458316471	0.04374859865114211	0.03715154505227672	0.04261904261563324
226	0.013904236320090121	0.029775101651207402	0.07453087035140889	0.07345075460733318	0.10541950089432585	0.008883361547864068	0.01895329915585341	0.12865775471462507	0.0059839997838604135	0.056551578439776644	0.05693558038446281	0.007245728788875747	0.0025785970254799903	0.015364665312904402	0.004609389063252286	0.052977360443666154	0.05416395196241209	0.15264090250209375	0.04490607866029341	0.09246728839021427
227	0.05415761588459741	0.018742126046759414	0.005192389559939638	0.02209592685969018	0.07552414254039068	0.022579444923405592	0.03306516370556633	0.0793198212264105	0.07966768946893384	0.08305496244318288	0.08202684950488544	0.03413745763283246	0.003579417502711574	0.04974249985654174	0.04116560337577434	0.068409035129972	0.06852393035604379	0.09154288322928429	0.03948578193009691	0.047987258822980994
228	0.12329430214487648	0.0258847974649066	0.016179094137756565	0.029042180620408073	0.007299475582778902	0.02861055522428252	0.004635101550021823	0.16267432985676292	0.008241742111179026	0.019337611021305795	0.022009129344057604	0.04730258917700105	0.14385584691951453	0.011708725625720425	0.018473288227028383	0.05447621461766016	0.09803167627858171	0.15079532767656498	0.009673538222409898	0.01847447419718259
229	0.02514476261708684	0.03588248277404953	0.05513154504519513	0.0723148824639148	0.13422578211334954	0.07646988270389295	0.03180207986106192	0.013177575926303933	0.006852228045197924	0.015577816464382494	0.02110445907391816	0.014145872943513512	0.009153084442025344	0.023389034429331112	0.015220315984961541	0.08626711913715933	0.09325293211133874	0.027805481290931567	0.11845777802811196	0.12462488454427363
230	0.03653388261384128	0.05560756134103115	0.012693030873638872	0.017528687243228248	0.050177555188341466	0.012131469860414098	0.0357321286494684	0.12138245791512241	0.030265059390996312	0.046992502114622026	0.017664657009731292	0.036986810273235145	0.06499918431382233	0.07171357648540228	0.0237580391604723	0.04328150688974772	0.05795105709209497	0.17977096258467606	0.030175233267472772	0.05465463773264085
231	0.03454118400008329	0.034887913307937966	0.052636958385762656	0.003034608470845357	0.0331435468373602	0.0063176202587322434	0.024991487115006778	0.007981460599419987	0.009474538223174329	0.06278753788208125	0.05696102980300327	0.012487274689678814	0.0011664595015770183	0.11608155355401355	0.025898019421095514	0.13150505702346812	0.06848560052253239	0.1259619511241071	0.104179692254784	0.0874765070253362
232	0.02284995050844763	0.028237368262186147	0.03498900267531691	0.15413923207164426	0.07927124556830804	0.01661500757979339	0.05483201420287073	0.08795262573602186	0.03000207107183186	0.05114191187566033	0.0607004384656066	0.040341956227227777	0.026805463962800136	0.03189787059977922	0.025843231474553308	0.05654257550574717	0.012148449186973382	0.05030096507168228	0.08472490069746576	0.05066371925608327
233	0.03611250747038036	0.022039101472310797	0.01414459784598778	0.01693940181224784	0.04211048834343894	0.015773668920302335	0.028754040451216437	0.03082392841983972	0.1954082448705011	0.029761254459896015	0.026964845205106225	0.04383044289600985	0.006513468919417918	0.013794351029682588	0.2836735815915418	0.04240163943639318	0.023098185945591713	0.01945757149664263	0.052104966205762736	0.05629371320772999
234	0.06885013284994924	0.03231335962138177	0.005010572233060766	0.003769721251501606	0.05933930582295016	0.009729256451904771	0.06450611949468311	0.03694037371145656	0.13363457491566086	0.028561948454225317	0.08941074857277741	0.04313008259830132	0.0501983094755552	0.041118259935859255	0.06182166536665173	0.012204746222021537	0.1113449888408432	0.049297135644514524	0.033645440490118826	0.06517325804658289
235	0.07116020244175598	0.06106623085559085	0.004501902758388002	0.02830296445742511	0.04726289942705445	0.021512953747028298	0.010718315595003464	0.03812930328553629	0.03463396261914099	0.0732479679053819	0.07744702322751744	0.026295004111791823	0.027240841891023316	0.04300680594979985	0.12106842058181196	0.03821073805631176	0.0808979267704632	0.10374747054090472	0.03776160740147152	0.05378745837659901
236	0.06073029337355737	0.030523876739661487	0.03749237297169013	0.04448245410305119	0.01801347662445942	0.0071912961870941	0.06677937659410349	0.10054222417022773	0.016671110880780406	0.05707668158978301	0.0950374029730356	0.075385850350134	0.0018934044082087164	0.0958340910863295	0.04767414148571986	0.05059686830696467	0.04530265288810564	0.047813614164601816	0.07989588500624145	0.021062926096250382
237	0.03470993531190888	0.02517760512484686	0.030066254348750265	0.010789584842640837	0.06584726365384823	0.04019377077999887	0.03607701492081546	0.048763161897110725	0.04151087583197567	0.08246372749210079	0.11871309913690982	0.06542551979853047	0.0023220380660498273	0.11619522818830258	0.045380788622347235	0.04124018569771778	0.02369887797303133	0.04188941100602073	0.0257309331294359	0.10380472417765774
238	0.006610572361512179	0.01749154690231956	0.23493109120135325	0.218888984875776	0.012737003025529886	0.0431343752502087	0.01968779854695819	0.024214282469889752	0.01637834114120475	0.0043002617513061975	0.025105034204515334	0.04109802912466529	0.010164166877612273	0.02380198750771816	0.008307808765768225	0.0208249860206743	0.17047200974519341	0.022346458493443733	0.04510171860792297	0.03440354312642789
239	0.07957252520877083	0.027215883682729803	0.04823343807505367	0.03617736093652522	0.02141283885453212	0.00805998381190306	0.0809028272133283	0.07938078420198834	0.027914243974757207	0.04550248492944503	0.08573454621870195	0.09904027763078854	0.012106811476391267	0.1374513009843524	0.007991099002904456	0.05399589278968133	0.03875957498450446	0.06802396349199305	0.02378906261940884	0.018735099912240094
240	0.04781130875615313	0.007378246782160705	0.0399451007597954	0.08162405353353618	0.0204926753213447	0.027032813389804494	0.04037701939872095	0.09590949223072948	0.020412458642598483	0.0365454201540722	0.10650382192870367	0.07835721292186701	0.06351329652423011	0.04799799265337535	0.02880300126890065	0.043957500549046936	0.09933727902977506	0.06597088653717068	0.020140698641143144	0.027889720976871705
241	0.015055523002524778	0.029173676734931417	0.05046948715888416	0.0510617017620697	0.03448851360099627	0.3752709851405987	0.026689109627965068	0.02115907256447808	0.022831070807301287	0.03161176964543274	0.044890347029857836	0.05753427060244932	0.013657126869913709	0.02692667812958227	0.027399418145124366	0.03912130093159517	0.015771710714799932	0.042897156965858774	0.047169357578758536	0.0268217229868779
242	0.025504332808798616	0.015146067649687574	0.016448095005571834	0.015675679173593283	0.06954922769900103	0.01951764269764184	0.021466015472750732	0.06320319209873314	0.059502322104602566	0.04673226854762941	0.042367743548583116	0.023472844879578736	0.006647822273534364	0.023096650804322116	0.30504156267834676	0.04928869701766397	0.024873196543179207	0.03871315579533022	0.10248777284730332	0.03126571035414819
243	0.012175848162000758	0.020884157369304213	0.021044225528229727	0.016810547547518283	0.1670743092137625	0.007956124335197866	0.04869989578261715	0.08841507406950545	0.048693838466809296	0.03214810370807681	0.3434936965382384	0.011480074703020794	0.013170456240418953	0.0468998892619761	0.021619883324469225	0.006935318562866423	0.03134715917061862	0.023520283772379677	0.022736493356733934	0.014894620886255823
244	0.06076197971991773	0.008789490449591151	0.025334355312012214	0.05347101819349897	0.05381400350120532	0.032992230502855074	0.06098143335524539	0.07999370100778404	0.022982457460502356	0.10272386918650771	0.060143582374782185	0.09546568892989893	0.005835993307435244	0.09761376900153951	0.01989605033110595	0.026164027113441683	0.021851176817427157	0.04268273203339204	0.055736389473426295	0.07276605192843107
245	0.02649311387797686	0.029596353169895184	0.029624932178914334	0.014091349191236177	0.07177473129560329	0.009222999997345884	0.051619968292478224	0.01668938952302261	0.01779596566794929	0.008261894270085628	0.0533126186464828	0.03852666750952285	0.01369797766234647	0.015724217192921545	0.012023336793837089	0.03665639991696805	0.06434604984958407	0.030473303752162752	0.03644693471180455	0.42362179649986237
246	0.05375638031044497	0.048214655728791446	0.017680812783279914	0.007108676240223939	0.10760885610009431	0.03630901520289806	0.2196804846823107	0.009476604497156461	0.01016069323129007	0.013615552023868516	0.04547677918509497	0.05191608231477585	0.006349222010555853	0.02689494421871393	0.004227950733146357	0.006717898409201247	0.004823347710840087	0.007995496625093869	0.018756944790419425	0.30322960320180004
247	0.007668003584672445	0.04405076779654105	0.016903525679014184	0.012473546971823332	0.047797243293068385	0.014388589316457834	0.013068442882866847	0.00802853772099635	0.010107589203316796	0.014034955568684795	0.021392099198690433	0.010841562801639358	0.006412144363798086	0.024112913573194564	0.016903111012533795	0.005116561403723719	0.006850007775595377	0.007323260365673705	0.6736054977597368	0.0389216397279722
248	0.09907191809232711	0.026838454538632456	0.02850328338994297	0.04123620876374028	0.03234039504062598	0.00713200608403634	0.08445265393789014	0.030007532554219382	0.031178721617049345	0.08509577944158091	0.04420536185855098	0.02373897303588057	0.004951244667040351	0.04243707738233716	0.030492247833006653	0.10447614365300927	0.14295562831054706	0.07327913439387107	0.02126382337375943	0.046343412031952524
249	0.020151629050849485	0.02190783606074079	0.007864882179976962	0.009254136161612239	0.04565654986853155	0.003594530402918085	0.007669553850807688	0.16641479779559845	0.03919626499728578	0.21731414925765202	0.09146685881589901	0.011106017888377222	0.007833610082774741	0.00787101304015559	0.02056946401082035	0.02323978419685414	0.10640381199001385	0.15980313958544168	0.02506706431654911	0.0076149064471413225
250	0.01254003488464533	0.02323057489351818	0.012356483898900766	0.01302292403119435	0.014243848361472975	0.008276482260282297	0.008221629509683992	0.26297402827399113	0.009375253915894086	0.297091418537234	0.04675656474293457	0.006686623511610049	0.04041762138850393	0.02441267809893959	0.004783510278698932	0.004819781819251774	0.008111277663769676	0.16391766210442532	0.028288275353088366	0.010473326471960679
251	0.04274690807999091	0.014866936517144784	0.03494601815612243	0.05717603177211437	0.02769601094159242	0.03737507076952599	0.05231208501794966	0.023719805525839938	0.06143813575605587	0.06121147177405354	0.09445637338254564	0.050436235621707494	0.08054049194204334	0.08684991500421557	0.05044184300493021	0.044763913105854675	0.07127369733680217	0.03320369443145347	0.012442241743618706	0.062103120116438815
252	0.07694462137597886	0.013835027844787082	0.09204154712884255	0.073103686189761	0.020887143648762634	0.009184431510642767	0.10851871705631473	0.0250464374609817	0.05250464407621875	0.018478170901052623	0.031474955242199835	0.023368927840836787	0.23199923657818178	0.042837265740090565	0.03371129128346687	0.0353509304897237	0.029019718901132294	0.044803118097369456	0.017817071779310283	0.019073056854345717
253	0.07653162538543538	0.009198630891956133	0.07003599944736204	0.08603968914164888	0.04645221007300054	0.12245250723718089	0.02481867364166315	0.0032439147054497616	0.05856377446699749	0.04453152528299178	0.024787531136010583	0.10216428199205252	0.0034338067216309175	0.052829386857512095	0.03779119514301341	0.07876988225193003	0.047295869716362925	0.04494675291273486	0.018302245193747162	0.04781049780131947
254	0.05052977809463013	0.02025905477513799	0.12546692075917731	0.06709757199235229	0.021664200907231174	0.09215248615905987	0.10973127998295547	0.00950410626051978	0.04015042467250576	0.00203330443776911	0.01605221479859001	0.04934037632107163	0.002499812790355993	0.24951878984163237	0.00400940637470722	0.04061780332856635	0.009160649789828562	0.009936696978225124	0.03023001766426864	0.050045104071415214
255	0.0474393951690823	0.019251574116887032	0.0331585232082934	0.05687140468350138	0.12330845154862967	0.023967767469765814	0.060666279674247536	0.045295203861807326	0.043834708137225696	0.009688308320677293	0.059641625204379656	0.08679422163282889	0.004406595206784586	0.050323701227493106	0.01628034449744065	0.05898966080356418	0.06454787406049818	0.033463958084233046	0.0719024722023671	0.09016793089029318
256	0.016455121576918686	0.018676279842043942	0.012651735130387823	0.012787332867200655	0.014833337867760761	0.01870768391502181	0.008289261147956913	0.3870526670619571	0.03415652758727547	0.17682732141234492	0.08036281101743072	0.011423241395806949	0.008078133407363275	0.009262997764540317	0.021480196198958065	0.006085741828031695	0.03243896118298429	0.10331272054164764	0.017901404946335884	0.009216523308033056
257	0.07604005331186392	0.03209180837981176	0.045192756390190526	0.02487774643121013	0.05244335204667091	0.03761642827090383	0.02096732859428201	0.047669037179962966	0.0051990132820236195	0.10759443660265404	0.051056031829201876	0.03462838822702166	0.0007521334036558695	0.09435931924835489	0.010728821998497234	0.06952037917561182	0.05752371893922067	0.06823798090970994	0.08566453638684557	0.0778367293923068
258	0.008080249738284223	0.016780853938099884	0.011032695295224415	0.014054432060742457	0.3330641533984389	0.007817830064185644	0.027754578846680433	0.07480603123190543	0.012481446729281984	0.22158999303471152	0.04481408695959793	0.014483866335620385	0.011736330959325603	0.018666514818940196	0.0062024310934247	0.03591134452065389	0.006739301282909456	0.033081278895359494	0.05016765760969235	0.05073492318692108
259	0.03776724370725803	0.024888016927612205	0.04290557804403402	0.23156790708316502	0.014644166579968435	0.0372767227953067	0.051745072334973934	0.028361427358082236	0.05156340372538069	0.007001153561460455	0.0703722050105573	0.033870874777068745	0.006784524109988162	0.06320675105498831	0.037950631214872015	0.04257043871700985	0.07905532751556626	0.09408160301612972	0.024281012688688652	0.02010593977788927
260	0.28315282819762355	0.03232870262688713	0.024716748280627893	0.053357242197455766	0.019427393604902286	0.11695982084445015	0.04803440396965769	0.024687527130796267	0.036581909953516796	0.011387762863313639	0.045371065198847114	0.02348271009694464	0.005858574946842384	0.018998909356677553	0.00836443252507963	0.08613862343929622	0.05500453152345272	0.0396895385145039	0.04587157236923981	0.020585702359884914
261	0.05829548222904257	0.012329239159583014	0.03352015401805406	0.07272522497879079	0.017814897884183663	0.01129881860197478	0.007714446475123475	0.032472632441103016	0.010620650140620982	0.05145800574266666	0.06470149265909995	0.03722850944286151	0.004732661957680311	0.06970683088889107	0.017352072167389605	0.1804723048918976	0.2083555933696725	0.031101979839801314	0.031344032873193206	0.04675497023836991
262	0.014630056254907675	0.05161693938740795	0.03582816808650579	0.029593129775145017	0.04416147758339564	0.5293625887383481	0.01692567643034364	0.024520837211869973	0.021208161102658607	0.018838917445878192	0.0350128182201565	0.021949431438893458	0.010269093057841733	0.022494325258825183	0.00818059248268827	0.03287781954067882	0.012240063295263377	0.0242792880877134	0.024726292034089548	0.021284324567389223
263	0.02390416434678833	0.016847092246633753	0.05819262926020894	0.023702840333789343	0.01687991084104766	0.034017487030942845	0.021673481083800492	0.02134195632610168	0.022054488526573417	0.007920083573727857	0.03372240355676264	0.5286764057145261	0.012176086732474207	0.013107845053125513	0.0072949076609835455	0.030546076383774046	0.027030461064302114	0.014094166312385777	0.040273106951780796	0.046544407000270925
264	0.011943810968056254	0.021282330408827113	0.01193161203099754	0.01529748022701123	0.17780245160994537	0.007054521364246257	0.018961071007414912	0.05760150454868767	0.011368633036872662	0.2756189763688545	0.07577223381378653	0.010389279760648212	0.026520529982051667	0.01724441845466317	0.008010447687701589	0.006534958004167544	0.005264954330800112	0.010407405667103022	0.11612985702439789	0.11486352370376678
265	0.1426865060305273	0.010443920468187116	0.009065568396680499	0.011453719735646706	0.007580786806971274	0.008626689574327643	0.01613028544118732	0.21549787716517463	0.017753189517209198	0.2961146713598843	0.07243906181833244	0.009525177407952862	0.005625488072919208	0.01128279784652895	0.007331012237483126	0.003954087655027268	0.028541693383434857	0.08819685009552625	0.013562367236065664	0.024188249750933487
266	0.32920479305869915	0.029309505785152044	0.02745720581883233	0.05152923657040825	0.01864566189952938	0.01800619412869929	0.023004585113330006	0.03374664640277689	0.021869606894958187	0.016580706260408824	0.11285465090871771	0.01862489835619482	0.02282849516971724	0.0223499864456686	0.010157921272003186	0.04959662973082423	0.04861477920486242	0.09895491740056506	0.022368862637518038	0.024294716941134355
267	0.03282193957364699	0.02533230521022524	0.023452199217943986	0.022544327413836916	0.028751666297645678	0.010792075489276335	0.014023488176720425	0.0238795721598356	0.02468803337751158	0.04414948413043251	0.046733055472206526	0.020262550323682803	0.5099861079194598	0.0233002580636849	0.01187564709396115	0.04308549937427913	0.019437969023237755	0.02530574584498003	0.03207121538116219	0.017506860456270524
268	0.053550979358082555	0.07856170099861476	0.016546627888113116	0.033918724794422185	0.03361177232283719	0.057471104428252075	0.03435882382155829	0.04060748154616286	0.02051473134501416	0.08179249623537982	0.02192052405961419	0.03401508752771214	0.003765625771130552	0.05188168853535047	0.034658656224812755	0.07693358489477041	0.058202093918203475	0.09242082025414215	0.1445646787840373	0.03070279729178953
269	0.007893194528044298	0.06533890972023514	0.010811505057120556	0.010332456671057986	0.17288231278637275	0.01603453489974244	0.08814419870653718	0.013085170145055973	0.04076722693597617	0.003903165514033647	0.10353267118018537	0.0245992338991667	0.004278020209483983	0.069623238241945	0.0060882370403872975	0.007889926731862668	0.009438337156690338	0.016628742998414114	0.09418572497679673	0.23454319260089163
270	0.36090641057836353	0.014568440928936069	0.04902286343346326	0.013077570358061572	0.013208451933495888	0.2566387628858984	0.013735956779373623	0.009555922737612695	0.011242150698696126	0.004560809660716209	0.018589587154098874	0.012437936556006507	0.0063255941147998575	0.01144239751216721	0.006019590960079532	0.08981000967502789	0.03203743003881521	0.03516707177060671	0.019046277199143695	0.022606765024637165
271	0.010993980680898824	0.013459636909893305	0.014743169277415325	0.011419467084212487	0.33698066923828307	0.005118312044168272	0.06601169595393035	0.021071811208474015	0.010087828103664244	0.04699290874850842	0.025441342674934506	0.010656349036348323	0.004087788368234928	0.010356950080610113	0.007336934350896141	0.021457123032355616	0.010959026838008484	0.010534603311634874	0.13801565328885188	0.22427474976867687
272	0.07422220256788147	0.01704468760690425	0.004679507840024836	0.17812014362352194	0.010605311010258358	0.07661169555331392	0.0101210092309517	0.051489459992837494	0.07372610901132949	0.0474394640608238	0.01559196151954545	0.002826269419106522	0.0011284618508465977	0.08565898418346629	0.010054831635828083	0.1918880905369734	0.06699624127629107	0.04424391305897369	0.00897543222107426	0.028576223800047363
273	0.059307013910253815	0.05136906808646107	0.008125735397712571	0.012123069532363626	0.038188239495192115	0.0066827083214688575	0.007904153576690795	0.24787049009780063	0.008945783012924481	0.199770396954376	0.046502702972415356	0.009407065333715128	0.020796587254330975	0.024464878311810035	0.006883394311995239	0.005056468634068924	0.03359932454383108	0.1833452005978081	0.019136431564707044	0.010521288090074223
274	0.05916101091284868	0.02312477340432036	0.09130673430179514	0.07354473661616506	0.01884649301716662	0.09132582589848774	0.05313929139634971	0.02540895898741873	0.040637499824314215	0.042290341132392974	0.07483041238772487	0.05170076379888818	0.0019038794878744158	0.03294727718148877	0.04901459553008355	0.07999273023038146	0.05334022562908607	0.053749694715814755	0.036970787220217176	0.0467639683271815
275	0.03282098173830165	0.009016118604514725	0.010943537075078238	0.011209432683889844	0.01648488153839324	0.033579533830057816	0.05122643135006958	0.05109579556237098	0.1336554309768618	0.00814727661351301	0.014469049848349924	0.02063147359496073	0.026100073486433322	0.027858404628599714	0.3389513472838967	0.050140211972750016	0.046705366444915075	0.01861767058324323	0.018055098026975955	0.08029188415682453
276	0.05812733122613777	0.050327109917189895	0.05016984170536584	0.03889229770515069	0.007748757882233359	0.06548545999310786	0.04927952744399084	0.012511352928711786	0.03010194312182753	0.01913987500239105	0.08035285270558928	0.1927845906045472	0.004053241502626538	0.058721576428097076	0.04132510272161296	0.11019408426498896	0.05359843479040153	0.014516454728058103	0.03343367612785289	0.029236489200118825
277	0.05301329446492321	0.01731259728229863	0.033986571098485276	0.03814927163396615	0.054724236236793976	0.037321004120701516	0.0580328979370811	0.07407787855710225	0.05534492954309599	0.04829403531077839	0.04388240537593748	0.031482283304958204	0.03547872491842189	0.059399004419048364	0.030246251017573566	0.07808510566500883	0.1573133725461612	0.040756908878332006	0.026395098409155302	0.026704129280176615
278	0.04932305033499682	0.014245285369356568	0.03830526706135592	0.06792965852363299	0.04690364872535266	0.03519686656266088	0.029315512972098282	0.034128331517170235	0.08050848212197483	0.054477274304680585	0.024176572509360186	0.07730200885588794	0.08513042054574439	0.08551960103422084	0.03594887412073331	0.025647280239966017	0.05531357074740626	0.03245011847349015	0.06820775255171825	0.05997042342819292
279	0.021387728169149134	0.04726705053573582	0.034554488265858434	0.030372469437225963	0.030837624699263644	0.0421219810383798	0.07498172518457703	0.01454933572204265	0.03461864331853859	0.035482364600309964	0.03585000582745034	0.19262641419206725	0.028987457152959726	0.04846504864373636	0.041495447921952255	0.13648106548615183	0.05278282417689547	0.04092932791520807	0.03593810268251614	0.020270895029981514
280	0.13771476647714193	0.037461651882586426	0.028094963894257998	0.015902960234482715	0.01869062316116469	0.2684417307549853	0.031029673095606895	0.02960412511768776	0.018474500890147696	0.010023681577029236	0.026173317352402702	0.0379967950832552	0.029312678521218317	0.032814069325567435	0.028908806628497846	0.07695283419459224	0.07237310898559511	0.049576793089072986	0.023164088538474476	0.027288831196233113
281	0.011009136934385787	0.017499881928748184	0.013513630959242441	0.011830622659604046	0.2505583515482323	0.008639092822494547	0.013073464396592066	0.3004324176701852	0.010263974869147922	0.06834590683248108	0.033284328907075195	0.021933500545865597	0.007873059710055407	0.013109585250220579	0.010989797174063393	0.009041074406094363	0.042187976722477864	0.07815816509929986	0.02851289435609246	0.04974313720764175
282	0.016268127086922924	0.015752017053628182	0.02958947352608515	0.022409787241188413	0.11094979774657909	0.00815584146368522	0.012342398171686133	0.255038182633075	0.027083358126724476	0.13704636181084107	0.059087103404500935	0.02040433784837813	0.019635307719880323	0.03351870941817409	0.0073672002686916115	0.015750555801982428	0.039304817217518634	0.11752812880453867	0.04003174950425553	0.012736745151664038
283	0.05068183670842149	0.045748485598645416	0.009825747595447291	0.07004396595627223	0.06115150425287272	0.004822214845681349	0.01988990550119813	0.01800732833188032	0.03254033952028773	0.08412921213131697	0.08563146187939259	0.03947449533050598	0.004861056742820513	0.09972171255165757	0.056647601097576085	0.07611704350953359	0.07590556525742734	0.07387927212740346	0.012957014977223619	0.0779642360844356
284	0.0631154758145697	0.013627755105057532	0.009506041315627508	0.010287375138636654	0.011655738736919767	0.02296465684279547	0.017892182422880928	0.00679635850021927	0.00752905471311992	0.014057797149355648	0.019837378689598447	0.007965268500133718	0.03757963047731398	0.02554261800929558	0.009060358260158068	0.4713386627195302	0.18139317063204707	0.030785226210651623	0.030130017162509192	0.00893523359957974
285	0.08697286576886883	0.011217121934525254	0.07353564356672378	0.15565872704575634	0.023065941596171976	0.04272273774893425	0.03545589376651784	0.021390657562551787	0.01810411008492564	0.04503588740319853	0.03174803518311826	0.10634349273851758	0.007188881975444807	0.03806798950925011	0.04539719851431167	0.06468216646560593	0.0921087355989718	0.056698543928298976	0.009563133335826242	0.035042236272480404
286	0.06910362391830377	0.050575897974007904	0.003307833783916667	0.049508907647439544	0.04812448936916921	0.03273336377428832	0.06054925642429826	0.06713361954193844	0.058897440783127246	0.15909201804438558	0.04416803617815119	0.044830550706021814	0.0026264835293716214	0.045827408257362874	0.030300624418024998	0.06648914535432406	0.06557202338727941	0.047737332565081746	0.03291679480494859	0.020505149538558785
287	0.03363667291771589	0.0071281256766559005	0.05608514740013312	0.042337873688621915	0.02050073078371347	0.02118345185360829	0.059915314159037995	0.05693755466202408	0.08242167684892134	0.05038472963162221	0.036708168317922514	0.03637690429586176	0.10597970600835381	0.04771477342365162	0.03607564238310671	0.11892200347056327	0.09588240071467301	0.040708606487137	0.01927050258679513	0.03183001468988097
288	0.012208847743527533	0.019440113473769633	0.00933229459183522	0.027093535990003904	0.04650256517047974	0.03203039237928668	0.04067980176982561	0.06474893829186322	0.019573773089270868	0.09284534684676733	0.0951652171417775	0.03173948097152874	0.10462355368523156	0.03958203279476834	0.02961530475155602	0.02907653330787136	0.09610701934416653	0.08364295227758366	0.04951082576126168	0.0764814706176249
289	0.07630442634283703	0.01610432848111927	0.03387015015461427	0.023308596062880688	0.048463919548781875	0.12697479112400376	0.07688576647975452	0.0386337960495084	0.01755141305466104	0.030299654054145694	0.06176155484290515	0.04986287853726504	0.002794353341941896	0.09969336187664384	0.023341715585173575	0.05253530754330294	0.0972122743614911	0.04705877678327861	0.015250978914391816	0.062091956861299515
290	0.0600151039321957	0.005603816782765489	0.1229875203748134	0.14230004097421892	0.022934930413778597	0.04716200355281543	0.012627749402536243	0.03728685408838847	0.022302556122038502	0.04494128408874245	0.057027796790317914	0.04240667308614663	0.04912054065826441	0.055187908200839096	0.004453627822383632	0.07794390448368761	0.0680626693105007	0.03760466448003715	0.02327585076911208	0.06675450466641757
291	0.019075788656847694	0.5962052781097196	0.015699361086769854	0.025882892472573738	0.016020866781991373	0.00970238186129971	0.024418936832411437	0.03776617687242752	0.012979939130117158	0.01125073120007561	0.06055223817568443	0.022425062634079704	0.009372048106874213	0.027414502751836295	0.014933877526723415	0.008020621989639785	0.01094476036009578	0.014788712976901217	0.032406787731038215	0.03013903474289321
292	0.0183885652663963	0.012645231434215873	0.064698758083661	0.0818289023473847	0.04922458978586198	0.008759687657910636	0.05345753089569943	0.05868546037346075	0.00965437842692538	0.026503615518826584	0.0482494294800505	0.1612392571023783	0.0031573948273480265	0.04494709037259337	0.003203380885829983	0.14584043460939325	0.04466772823562631	0.05521960218710486	0.041831970523200056	0.06779699198613269
293	0.26278520480464707	0.025136329665298978	0.012007341046891011	0.015531729900150955	0.011267052710312017	0.027537630384563846	0.010494658918392063	0.009583482205065585	0.02440063922002367	0.006653174123862255	0.050694119826474836	0.017970410295195083	0.014506495895565146	0.008971455405486052	0.012914755217341761	0.09641447119060055	0.34225357301951687	0.025755232459660354	0.015377979239596778	0.009744264471355103
294	0.08714309269535593	0.00755250906788749	0.0530433239075645	0.040041593787145606	0.07156307436066135	0.03459122133551223	0.0488480192853635	0.04116170615702829	0.07464069761313055	0.0630411199053653	0.03839606980126319	0.05867580936175216	0.011727633621168162	0.07789033519357097	0.07614527439135933	0.0743941864536307	0.03480216552778564	0.05115443276682239	0.044229674778715054	0.010958059988917657
295	0.01224556704756584	0.5754768505148112	0.018808926115311042	0.020779048076465318	0.035779033585055686	0.011892881194988223	0.011409870587423937	0.01339869098104749	0.018965482167636615	0.007344825283493463	0.021982453487903498	0.046355443836823364	0.029322476915875664	0.02722808559470624	0.02758357904107143	0.020472847000230263	0.011413220973144947	0.01150394645936255	0.01928863424250137	0.05874813689458194
296	0.02317203493391908	0.01803805777485137	0.03269954268519313	0.02610312401230926	0.05911208174897981	0.012400612063912375	0.03510044723585318	0.061476309097989644	0.05384012852084937	0.012215234374331321	0.1111145757471526	0.022550949885996097	0.026814594937010414	0.365813770202522	0.02596667225014425	0.016002480287402386	0.02037948506097802	0.026018750589844458	0.020640444079461615	0.03054070451129969
297	0.04265581601137456	0.025007159022202945	0.018471298718166475	0.018327654081891607	0.01800191484024251	0.013640665906885353	0.011720747469229473	0.06667200424343868	0.05478173330934366	0.04825283615171741	0.024982229916379467	0.018238157627278977	0.03160295569190118	0.017888571817514562	0.02012263916728536	0.15204385471575796	0.3511364945039843	0.011803749086968266	0.025823741317285775	0.02882577640115143
298	0.086728665754662	0.020595447204831096	0.020825028086796277	0.032003297383733455	0.024158789127634566	0.02250507428465758	0.060972029853677	0.01224816612940796	0.022911398136270564	0.012366698532543888	0.0449062409101083	0.015255273845595942	0.3472694914268036	0.04285316414127257	0.011998824498088596	0.05033431337479669	0.07041436113820793	0.04750765124181392	0.037286690310799474	0.016859394618298613
299	0.029404488391757463	0.05209198184378338	0.08651962918963586	0.041667483379580296	0.039213560229990736	0.006936086113273493	0.11610583945807677	0.05591798397001215	0.03538831812470671	0.0464761052605443	0.05820691221966539	0.06617643352001328	0.04539117211416479	0.039895300785340544	0.022824642972752638	0.030084933453475612	0.043533986749423714	0.05450551712820421	0.05195211015597801	0.07770751493962065
300	0.007465867737686017	0.013735811016161862	0.026763597081934026	0.036329981511954566	0.013463839805891609	0.5161803926939988	0.04582980631990385	0.042921755382478534	0.0168322042961212	0.024132359160449878	0.03453774037753104	0.019790777415077388	0.011578923900115381	0.02247386309106604	0.0314915374694176	0.006202683942539603	0.0490478416055247	0.049559171288927804	0.02064450611352561	0.011017339789694455
301	0.375937297253357	0.008251866859930191	0.047908320959267774	0.042228477068070536	0.00947431996898059	0.022704820598999434	0.007229686072287137	0.018179894633938792	0.01079421366425793	0.004883890862518242	0.025905289703174145	0.012970759396221063	0.007193734927356001	0.00716105343636845	0.010749566753039529	0.29218585376868694	0.04130765426583241	0.026038119931610093	0.020262448746901942	0.008632731129201808
302	0.015313327176404573	0.04096838291725626	0.020655700382777094	0.010915121134716085	0.07109006865997869	0.009006022671198108	0.010398134507123657	0.3041770818818013	0.015987840497300055	0.17033283948575875	0.04655097771935197	0.009740728209020569	0.0051401621701316486	0.007364340562986617	0.009523251503643743	0.007870675779330498	0.023846418217159573	0.16422486937809364	0.04284361052636255	0.014050446619604653
303	0.062168020943901274	0.010784702067593062	0.04696192983836267	0.12800262379510885	0.042036302489718715	0.05414889137797166	0.06987435493929996	0.028888260499567258	0.012061625505869774	0.06976914597841737	0.07971878328765952	0.07209269883230685	0.05553661963820001	0.058561363113300346	0.03617490493138126	0.056890860763114705	0.00885005262875079	0.04343756233464199	0.007337189158209123	0.05670410787662485
304	0.05534963515971122	0.014884584458700126	0.02780868200275605	0.03803106110921489	0.021187044072137413	0.0807989536996717	0.028794654960106903	0.05135077135050284	0.018475744512664576	0.019216109868026587	0.0336116154628775	0.06506955845272577	0.015381795695729963	0.018962710686926256	0.04712588816149895	0.2881016174284545	0.11202698763228575	0.008720831409020961	0.02573276304208821	0.029368990834899755
305	0.0850316125199755	0.009095875996904396	0.04797420432040723	0.025039767323048887	0.04793418108252374	0.05479624285951382	0.04453765367929289	0.027802307136020155	0.03340787913265516	0.05539472391594347	0.06281565540830142	0.09491929209560997	0.05448534330187093	0.028217486217006243	0.07767375995403812	0.10606382916908418	0.042200002204675645	0.05834221891591549	0.019478696954220952	0.024789267812991816
306	0.11217258130212023	0.15881284838980378	0.014519189897201553	0.016832912803256838	0.041392088651298904	0.0022042801529241897	0.04403351297815966	0.05793807705417651	0.07895799841336311	0.12579757134569192	0.034235116799009424	0.00970195306273571	0.015323988244724487	0.020176882334732745	0.09736436506651165	0.04199727164728484	0.025332084182142573	0.02590394890193189	0.022119856944421704	0.0551834718285083
307	0.03141580910213477	0.024565320090237413	0.015304858400860972	0.017508003490320653	0.014746900954344949	0.04081197081731136	0.024375981175140855	0.017422793347228748	0.05560854379160865	0.07163645657858582	0.019231063124352393	0.017389300350605468	0.47978372927209706	0.011825041067981157	0.02407286334170707	0.048094125775267116	0.014802614828093396	0.030271002756273663	0.017434329749549612	0.02369929198629892
308	0.030675451652059055	0.015080053897028852	0.011377486361096784	0.011636597471203271	0.4947131461412959	0.006985852793240411	0.015475725343757426	0.028081144470109676	0.012677157066199346	0.041855342895270264	0.030627140657214568	0.013206797861707358	0.01064373985885373	0.019784695651221946	0.017863232994256243	0.018552462755865924	0.022674336701504465	0.025175180963907084	0.029582217044607895	0.14333223741959986
309	0.012263950281294081	0.016975473807428972	0.020134754006934045	0.030909966943542488	0.015346994003025213	0.010825365196738157	0.05121220902735941	0.013285148915325853	0.020685772639886253	0.014632066355759902	0.028692523322611213	0.013503450010728052	0.036458013450105214	0.6054822954375821	0.03726933595003715	0.008349651448301226	0.013608319935800516	0.011061740204451156	0.01926061380996463	0.02004235525312435
310	0.013720809248744035	0.03631566556543981	0.04020591099455873	0.012623505243092819	0.02899940980778312	0.0211450204534966	0.0718049834232921	0.009888515840145447	0.06861612001707389	0.021542281088444994	0.07899964843053837	0.388827913257525	0.008756932319355357	0.04245949221081214	0.012197238618171258	0.042116079783502354	0.017710400920157868	0.014290480786195145	0.03377411168255715	0.03600548030911372
311	0.010021685345695723	0.021130959285641362	0.020883757049698932	0.01966240110652432	0.015980665119823535	0.005960134441477451	0.016893203251531336	0.4260840905028598	0.02409139292768848	0.047720406038083	0.04822808232262834	0.0151577980011899	0.010064974607481474	0.018292928754841054	0.02745944351071568	0.007718266532169106	0.035223719180648504	0.18500428907115415	0.031167328815525214	0.013254474134622649
312	0.0745646049307745	0.030339984746794307	0.11601916002907688	0.015067227416717363	0.02385720492827784	0.08984327718277126	0.13239339465624492	0.004687687534829079	0.006125537326434986	0.004621948955757206	0.01661650187974699	0.04541670270902822	0.012338051683563023	0.009161473527524113	0.011305229627193754	0.2505950775112753	0.10419160207042455	0.0065495242269067305	0.015984195063799344	0.03032161399285962
313	0.0841462553926472	0.009705884487259927	0.014593472655244561	0.04451428156501642	0.01354882284882455	0.02241964362254718	0.0782003399495841	0.014366222797908288	0.1140766311164609	0.012520151121948772	0.02935394571673112	0.010625210832609677	0.20052071079826042	0.046256198081623616	0.09943364919568139	0.05460814314312776	0.030460660958626845	0.017198599317661146	0.08389995545224793	0.01955122094598823
314	0.026750891309150805	0.01612263485298022	0.020508524189696346	0.007025538982438601	0.06945936070797772	0.011612450061638137	0.06901771470514394	0.06121600349941697	0.019955042543493173	0.051653028886803225	0.10201524694833364	0.08728189095397243	0.002258696193685662	0.061260032496969596	0.0536671508788753	0.04147090720244064	0.03994483043947244	0.09194890862358346	0.02494431028135502	0.14188683624257267
315	0.0995530974666889	0.0575977784378724	0.00430596626365478	0.004051893404229858	0.059753155954671656	0.11272495217093026	0.04960660979431473	0.02953947140376029	0.008380913809503098	0.015625948608009567	0.01770248778202178	0.01970727679728804	0.003604056892980776	0.01347248334492807	0.017484135893173713	0.10864144877967359	0.1323802405092007	0.1620455992093067	0.027308055110318776	0.056514428367472384
316	0.016675719543467308	0.00813455295800597	0.01367155574159095	0.011451113570388772	0.02401638495227563	0.008145362943364457	0.012253451422452608	0.3835132309576565	0.05419297340331932	0.11233787322916788	0.06472188981317269	0.011495258420188365	0.024914379238640826	0.018040991985881584	0.009496127140968468	0.012319203742002377	0.02970358703513344	0.14347370674695772	0.01878826852759086	0.02265436862777428
317	0.009136522201772865	0.015491737645531314	0.018801572785400164	0.042406275648204816	0.0199163030877542	0.60967709141942	0.009101065017384962	0.02014243587266794	0.020151546664271696	0.020891256204284028	0.034389558864484464	0.04228094539832992	0.014882769967657541	0.012436916369183239	0.01838711098755007	0.020068756716054893	0.011405880102807625	0.015398471844562472	0.035028018388357486	0.010005764814320486
318	0.05055038117856991	0.010157587002062405	0.05500124447141985	0.10763612047889098	0.01027538101316714	0.012333445517936433	0.13712470846473943	0.028237785049237633	0.024715950367813145	0.0287990334965329	0.041369660944433805	0.06839647636830183	0.003661916574373749	0.10621713611939858	0.054023704895025254	0.09157460543783265	0.10889606991143619	0.04160428558011134	0.013471065359202167	0.005953441769514589
319	0.024270460741440625	0.5833705039908124	0.019336088842500963	0.015701644116772932	0.05486204338891029	0.008181705979350135	0.016868300212326184	0.012422603603633994	0.02159885220476397	0.01435172956862432	0.022549157794785057	0.020518726304827855	0.026736130578471712	0.017781109996326736	0.022718618909873655	0.020528794740557105	0.01925331590553949	0.015482893733920545	0.032614792434217436	0.030852526952344594
320	0.015330922979368998	0.017671086273942798	0.01748498189939207	0.019922308760410654	0.029969381062977144	0.07934732039361525	0.01851834505140478	0.01215885060327948	0.013863283606135375	0.03548421130222919	0.029423147625857047	0.013642163925889267	0.5184603504393794	0.049757872978777234	0.025263705761886922	0.026246290398934	0.028349492782618533	0.008494274477042827	0.02021961264519989	0.02039239703165921
321	0.026528936066038566	0.009844695592886475	0.005835278821584005	0.009503146701054694	0.004380356516738398	0.014363718234795963	0.06360088484723196	0.12546510525510718	0.10853542768770348	0.05938078297924292	0.07605527213430947	0.00940097552873172	0.00285753056010135	0.0551552523805011	0.16847517604538545	0.02467507501509163	0.11362088227121081	0.09469267854487086	0.021638157811495584	0.005990667005918395
322	0.017032670349047863	0.03551737066369707	0.018910987697484404	0.013953190664476464	0.3073658081386809	0.007007642883294016	0.052428861747583703	0.014983770757911685	0.013989948293381826	0.011083835918103623	0.018434962472514003	0.008837466256268316	0.0074730045015249736	0.01859515313825524	0.0056184784961326095	0.011634363064544228	0.01264259575187131	0.009360774349719792	0.0519904752962942	0.36313863955921377
323	0.01782124627420301	0.015649171596555034	0.02655747925444669	0.01557275640298198	0.015221944094851086	0.027279065860650303	0.01449575931327757	0.1653199072059217	0.014067276596493664	0.16903504856756194	0.02238603580932581	0.01033938300628664	0.019078564262026247	0.012515110104188808	0.004715328529953059	0.01121504637917215	0.029491897805224068	0.3792283399885627	0.01919811805645877	0.010812520891858838
324	0.05746378037242408	0.00728506283040245	0.007050632505690174	0.011097153654064329	0.008986386542133773	0.012033224653658406	0.12245206531815216	0.0023399562513580735	0.1914599207955079	0.04433246344017252	0.03644752714630098	0.006896791823878863	0.008073394999917086	0.047540613890637184	0.19819204563179102	0.04668387717493289	0.14366660149960345	0.0027771978307946387	0.021925022873351723	0.02329628076522833
325	0.05540501495093192	0.060820741287220335	0.013139186854984483	0.010249097799777177	0.01308836165967177	0.021669277464431296	0.017722804026096686	0.03701073310233518	0.027375653328121464	0.06554399689941716	0.015105320350354301	0.029065500202151883	0.016448166251348092	0.017777110474134755	0.006431452368052547	0.4567576586332213	0.10246403303694779	0.016409635915153566	0.009816794726474412	0.0076994606691739185
326	0.09389955910794039	0.023186962508677172	0.05119067425446105	0.053012442169223066	0.04877474219707029	0.05720439531771707	0.038265946835916845	0.08143280972399604	0.01595161923088218	0.04297969323992732	0.10550589822811281	0.030290881065272734	0.03235088687959358	0.09541002771421149	0.037966691568518195	0.06324973379509576	0.059271645495410176	0.03376407274518598	0.01243404297929189	0.023857274943495963
327	0.021269611886045387	0.019320647626531087	0.017539816432832245	0.03196396404004265	0.007678051451034598	0.04610865317115217	0.08572875766439808	0.022925923301315904	0.2655784008292506	0.0044979773628027265	0.024648204632417164	0.11769211709340525	0.009387156951819233	0.08069153536586107	0.09189701222552675	0.04993970366463124	0.046731476995419574	0.017233474355852037	0.016414085842274148	0.022753429107388045
328	0.011760536503365568	0.010893990521262742	0.01194332102443602	0.01372094690390963	0.04995420907785295	0.022404659717248487	0.015391436429354933	0.10197539595517531	0.011710725956432933	0.585600869143426	0.025057584685340053	0.011543050890018808	0.015706748004215936	0.014807704934575306	0.005408308373026462	0.014698458718795535	0.01272282499256315	0.019697368096844654	0.022307759004695435	0.022694101067460004
329	0.08301357035219416	0.009308317902864823	0.010475110344112951	0.023006528619422	0.009911618524539161	0.036033817969644236	0.0293367638926722	0.013827642976407378	0.08942217055166209	0.015803631020516528	0.04207066821915877	0.035109705029027743	0.008835419661372789	0.015583501279514434	0.30803699707958737	0.07288306967654935	0.060308023079269885	0.06575787532119602	0.05773257859142015	0.013542989908868002
330	0.009320771515437094	0.017887416196824824	0.02393711652781003	0.014297641812106458	0.04875185970714422	0.025693690901506513	0.012545238899630398	0.03182457727507095	0.024624502087536387	0.1989480183842212	0.3908713431297866	0.03226258617252476	0.009152998147080428	0.012078927854160556	0.0064327045568080485	0.00932298071578448	0.020435274574583318	0.07387860682874826	0.02282153189324992	0.014912212819985433
331	0.06426692043804463	0.13102266365413187	0.026228918977885554	0.026568046326672246	0.023008435512590478	0.039508608766177684	0.019575195011089796	0.026868967788028553	0.016094174594513885	0.006847566395100617	0.02828827781728001	0.02376505154802984	0.007210651319711508	0.021625582197641047	0.008030297172800703	0.023439435678309833	0.015505375669561691	0.4425593200807416	0.020996464501221192	0.028590046550467197
332	0.029161263171595647	0.01662355270885418	0.019898551880654505	0.019263490215123826	0.024868296765391068	0.012126022683049605	0.028783251459521642	0.06190306325381876	0.0754136860835565	0.023611467011231967	0.03194350969755547	0.013965416903822173	0.010911665953524885	0.019430264975939634	0.014283365430203103	0.03333267168524139	0.46934366038507463	0.03561243792944369	0.04443139615831024	0.015092965648087056
333	0.011575015466534423	0.03850386865657976	0.03601489159427805	0.05258569986832789	0.01397858985056325	0.5398844708419621	0.026286313831009833	0.012864820177577292	0.04494400995969316	0.008669954961098396	0.032980752886415304	0.017371550146137702	0.012978150083951619	0.03285471063060546	0.023174020923257026	0.00866560045343894	0.00956258133490257	0.02051222456002202	0.03217992539739493	0.02441284837625032
334	0.005642851873057558	0.012454190414451704	0.029021527051238786	0.00835951381696539	0.009158150203556257	0.00434365684477378	0.00663278750732517	0.017549418218703036	0.008493170862309272	0.29600626971061444	0.09987213043478928	0.026329848310885556	0.17341573766287566	0.03301283418252932	0.004172995406148319	0.007453680280488845	0.010051554029501357	0.1556688610230919	0.08401007416509099	0.008350748001603353
335	0.01821043579322035	0.022597919562147194	0.02024237690540225	0.024391175107595864	0.03484900618999411	0.026551255536861346	0.0610300961878468	0.05249036380966471	0.0554930198689873	0.010539160145243797	0.02865794012148859	0.02306489061331707	0.025305952882212348	0.02769359217614881	0.4617341952131206	0.016978723990372955	0.020234659097780244	0.01939000160122392	0.033161165499693	0.017384069697678823
336	0.01614494548281813	0.020470544666509372	0.03682701404528337	0.021347597584367065	0.017413870646445163	0.005917230708586868	0.021867470859708926	0.0497255698041969	0.03465702284051281	0.009238052135181508	0.033937546716317685	0.5268675603996806	0.032240205417997034	0.02531877179857231	0.018959479744409254	0.031260039128754115	0.045472506734848796	0.010595384378847437	0.02333814817067269	0.01840103873629001
337	0.04397222754915076	0.01943331781808778	0.05255943189181037	0.00739400730036686	0.02427696559952169	0.010564871404022411	0.028555543280184097	0.03942922808490327	0.16708489457141562	0.05137958958650499	0.034561839358307894	0.1642411762115166	0.0024500720129000627	0.06539827152746368	0.09509969522222823	0.06920342096856363	0.0303857009460935	0.04183594062893022	0.008824683410324835	0.04334912262770351
338	0.150462320506178	0.044470831077183186	0.01778758276233645	0.040841537988122824	0.017766349559646996	0.062433607166180384	0.10869127344488876	0.008030515735720582	0.015485267258512505	0.01614262327196496	0.026800932256873095	0.0319923749438664	0.2105685476954492	0.08237671642608654	0.038258612770240424	0.02252763495490249	0.013326389137786637	0.038611971683735515	0.02232693196443239	0.03109797939589268
339	0.2072384004280817	0.011192413723986293	0.011383144618085357	0.008739663758266082	0.018608295966865963	0.054657874619869894	0.035715879061076705	0.10118145045441458	0.0257886284412448	0.0410893577663268	0.03556952176181267	0.01514800455859946	0.05098714633738513	0.07208548285759271	0.046998586030584405	0.08332104195911538	0.0763151779480467	0.04549160762382055	0.006951932876081861	0.05153638920874296
340	0.01706586551865849	0.01987908186273059	0.014433704323143432	0.0071088590612910325	0.022449405072602572	0.003190799916603955	0.022820289807496855	0.13000918962697308	0.14666193828418508	0.06255833421806693	0.08288717191498217	0.01357096982650906	0.018532522240243782	0.06679468187190941	0.21824755525083772	0.01667390036417218	0.02807213792664415	0.07902232843906387	0.009369421393711079	0.020651843080174485
341	0.113666204985223	0.019021955300033814	0.021042262742757167	0.053362796944688595	0.015359865410929157	0.02111950781453247	0.04917303215787939	0.020151282167547645	0.05047080764993858	0.013310091155229131	0.04786872775936568	0.017544752598641144	0.010409284944571696	0.3085642957079934	0.029009188850281278	0.08426228363891648	0.07118586313085781	0.013530493735246993	0.02261548118205256	0.018331822123314023
342	0.012350775945426178	0.07636089978438156	0.0108805544855548	0.010504781615472351	0.11631918080164118	0.0063474607605795525	0.08590908751957994	0.016906079226517632	0.02002569362289421	0.016548767542483564	0.024126976329332958	0.039515339646941615	0.014560991455319194	0.025569552235426184	0.017043270512120706	0.006614563648660782	0.0625192965585239	0.01242459274682931	0.10436741913202696	0.32110471643028743
343	0.008759040139160115	0.010932910365317865	0.013771168234458302	0.03179271126357492	0.012409655200962962	0.03608760825617899	0.011741220530960862	0.051589993020508394	0.24455796824150264	0.007936238076343255	0.04825732963620013	0.010512452387573451	0.012387693511761314	0.022451879305569505	0.42108008911818856	0.0072606760437010495	0.009073542906429954	0.005699773064384778	0.023198093102403654	0.010499957594819356
344	0.11550021771485576	0.03642403456316721	0.044851278135481044	0.03623812199533621	0.01885397969232251	0.46917839833578673	0.021048167806050632	0.009093173037752157	0.01855024031084128	0.013163820220021874	0.025373598762615912	0.013603263127620396	0.01636154734965822	0.014106165010813673	0.024921182851367154	0.021246809832959956	0.00966409050144293	0.029566575777370274	0.03769322811798357	0.024562106856552513
345	0.01878468830624284	0.011434564037314729	0.01196812192659894	0.010814183492883966	0.02578451892173596	0.008241407060826789	0.02494949943812072	0.10802923616872911	0.007534432236480933	0.32495132842426305	0.10234060820152213	0.0072353379411857115	0.03728160245274202	0.038511872682227	0.00617678198409953	0.01724406687873783	0.006347884580617025	0.17733294703613334	0.019225769993537804	0.03581114823600056
346	0.022671923419255308	0.016330772346124994	0.011252412072307589	0.013326332303895967	0.3343712758696973	0.009269836116949773	0.09236566565151257	0.08030829251715758	0.008116521657224622	0.19399640981282482	0.02105884404371849	0.015465515216744365	0.0094404347140205	0.012581326610621587	0.009454674010309657	0.012374925189685955	0.005538490610581007	0.020592217742822595	0.030394005350771875	0.08109012474377346
347	0.06568174706610194	0.027207286265411013	0.014046397521220793	0.02243426118672622	0.01005817407838084	0.1703519993271627	0.013906351593767768	0.006473758889179406	0.045322978820802995	0.11942953580024766	0.05624418717830673	0.04871879852522013	0.004259750856915021	0.11923020936990414	0.08958109312264084	0.06902819244474818	0.023817342823354265	0.051442335698127534	0.015484742375924785	0.02728085705585705
348	0.4903201148902412	0.02212705101277086	0.05257826111623543	0.014918879857090608	0.028729219097731795	0.03277855051103149	0.026634382361750027	0.015110984140510805	0.025410926958264978	0.014096216075641405	0.03851788935901598	0.035193935545760315	0.010385227164014283	0.01775716618928284	0.007332885998071131	0.05445996862138522	0.044862666002802594	0.02273752914144343	0.027233623640019435	0.018814522316936214
349	0.023055508728731064	0.02203931734476912	0.013697197063793805	0.010965525423885571	0.02012620668905943	0.007753051828860176	0.01177384703879962	0.43024428100291984	0.009762798054298008	0.0277233876779672	0.036968801452587324	0.0169006830896886	0.00870940763896041	0.008898390552143554	0.0036631056056802467	0.007866034089432457	0.03830817970584446	0.2788805342837266	0.013746824794289514	0.008916917934563034
350	0.4166298544783807	0.022641659738384824	0.047870031049883126	0.009630662358315273	0.03021889143105673	0.029567420642699887	0.00966977373517232	0.017856779669784346	0.013833604027743038	0.004527930031188979	0.01775935561125232	0.011356321141900494	0.004969359175594292	0.011159151534761559	0.009227582425261846	0.2579857165685131	0.03156340297191961	0.019590680168524093	0.018228833941378707	0.015712989298284758
351	0.011103656734138464	0.024196451915221583	0.03447185720927463	0.016649816741530116	0.021395675194971545	0.5950384893139017	0.02012087565322387	0.01435642534172142	0.02613729446171074	0.010771392109894052	0.025261140686364075	0.020904225065092725	0.01284370751768286	0.0195415064183234	0.007271464512368489	0.01779348334309959	0.04438380396844471	0.031030579745543976	0.02973481316418324	0.016993340903308878
352	0.02196657928071405	0.023403134022034953	0.012387036730683969	0.0088468263642391	0.6162998284548693	0.025478038668621975	0.007879396199899668	0.026346270697011814	0.008930695196390339	0.03532376626262201	0.014916047044740047	0.012896762908835782	0.02228157003120722	0.008061349776000764	0.00634213574362726	0.009807287441914404	0.009092326531896578	0.008112727903915656	0.08054065472035724	0.041087566020418
353	0.010416073335875678	0.008829147458471994	0.00664439474331812	0.007007025528533185	0.04391136666331153	0.012023024877356308	0.02304731784713281	0.34284955545477014	0.006528623069066066	0.1591164829394849	0.034237202984653416	0.023205813987510576	0.002284073705007741	0.004682863227121833	0.004414454375404214	0.00733144741810613	0.013769995137569891	0.26963934367224435	0.014010403799632998	0.006051389775428091
354	0.023466331067363923	0.03558392603784647	0.030342141590594594	0.4503844844680782	0.012304881752106442	0.02186370413897884	0.030028475094523454	0.021265568404250715	0.03394156164232214	0.04342045871479878	0.01995245966644901	0.018122247773030148	0.01264116823831594	0.03689592715349257	0.03302020423348848	0.011965705647794457	0.02210924694093407	0.07653912293024845	0.025335472828901386	0.04081691167648189
355	0.0068935014846476066	0.01860457617418915	0.014033096542097251	0.034507330804107304	0.019298491788283228	0.6378322207361434	0.021128339072117627	0.01663625306248043	0.01851137275120271	0.008449914544500878	0.027198094497538152	0.037200105869682594	0.007495450269973394	0.01746688393808045	0.021038916656197882	0.011136914621143308	0.011345384599687003	0.02274120866261886	0.028725599220337503	0.01975634470497123
356	0.01582354218705215	0.018202494237814185	0.06948382331864486	0.047447073892742046	0.00986361326153482	0.59192670836938	0.011320222584703598	0.012753193865178607	0.010873422724389716	0.010671560269222504	0.022431949235438935	0.01208199420209015	0.018093215088787393	0.012142631810250866	0.030711534550281805	0.023170531061723357	0.007526727911961087	0.036869585846385076	0.023464378445805317	0.015141797136613686
357	0.013552691313578766	0.04181040645178968	0.01721727072745399	0.013816593718121925	0.017867244869389013	0.013351324669157292	0.016723985936182868	0.021470055964726214	0.010271255582202333	0.016066662687413937	0.05850458268142633	0.01175999158291842	0.005065969566138792	0.011438451195535916	0.024860380784703207	0.003956474021042705	0.007165504211546324	0.0077329957747952725	0.6688953799416991	0.01847277832017794
358	0.010949147820040766	0.029628866505453422	0.08137007137005169	0.04464154667358359	0.018148390871595237	0.0020742711641547145	0.0907037369100972	0.11370395919399294	0.00811848835562374	0.12750836304129812	0.006165427106752557	0.03356488941015435	0.06140577501667092	0.023578363184443823	0.007309972524956929	0.07697286244100669	0.16707246131623296	0.03432855970710064	0.004014831908589858	0.058740015478199875
359	0.08092053284553861	0.027424812430484086	0.008639086960138155	0.03742717222289445	0.013803034296245797	0.460405075655918	0.016522009652880715	0.008175157075902847	0.01640189756054953	0.010637415735090737	0.05199276288393482	0.009179024853947108	0.00371155458377292	0.07258839468685616	0.0145369136715188	0.023170689675516238	0.02589399531070158	0.01915845403528799	0.07740804469755562	0.022003971165265878
360	0.018234338292464115	0.019374235499765358	0.010566322960303723	0.004896102625785439	0.0096706506167857	0.0027923648227281927	0.015493774494012498	0.015180936584737422	0.03131715768802885	0.4403312581403755	0.34039478688093316	0.005154949510711292	0.0033293999822126327	0.004350466547099783	0.005591211660243266	0.0023431229362004557	0.01777542728636414	0.03459395649045278	0.011913865153701015	0.006695671827094689
361	0.016885980146027938	0.016037639689139387	0.015267028563880325	0.015704877292337643	0.02392265145378387	0.0018852148318980898	0.011354298021853134	0.1417923204125292	0.44990355490287787	0.05751753418155983	0.03011380422966219	0.003023693994031232	0.001607638721283438	0.02509207597931758	0.026034583620346535	0.00932497624776566	0.010273683563785515	0.10193628374741572	0.03056438949989644	0.011757770900608368
362	0.023923351164046328	0.014587196440164577	0.49906228022055243	0.028815571519925604	0.014837297953747393	0.025499803497990567	0.008804614260317051	0.017726837004552184	0.028060374668877532	0.024810464500814578	0.03578093874598252	0.06907841590290768	0.011943070490856146	0.017816177158743774	0.006009404358281914	0.02673787862846516	0.039543767808668126	0.028297493599363125	0.027912089894132106	0.050752972181611206
363	0.008763107030766715	0.014471870420888136	0.016788182499612458	0.035957799030797426	0.01834710633352132	0.5524904755138841	0.016534596875107745	0.023313472151535796	0.028605037009767274	0.019988068169344266	0.05156163474289799	0.013939745750400257	0.030213879448320203	0.025483777335616863	0.027621811818287583	0.01819514911303893	0.008592884526853374	0.045052541724040364	0.030593397046535947	0.013485463458783228
364	0.009728263812901866	0.043471357608456836	0.01917733713205691	0.01780475659275364	0.03380217812634028	0.03090362355488775	0.011262831551715638	0.03794073114285715	0.01457080530742171	0.02180260013745693	0.022261255332662083	0.025838660065146252	0.014804038446534024	0.01452047096369422	0.02563167226475935	0.005901641226502889	0.01092717950327956	0.011509377143568483	0.5567899834951829	0.07135123659182141
365	0.0506597656269148	0.053876269097906326	0.03814894461875576	0.01614009796050036	0.06619364290736389	0.015636005366446243	0.055970646443594584	0.012429264627862585	0.01455568093499275	0.0070659159950947625	0.028617588441402747	0.042504513894243624	0.009574595868010254	0.014792387787974134	0.012880636602195966	0.015944249441456487	0.01278631797205751	0.008589217234507363	0.03302049721166841	0.4906137619670514
366	0.010205054391638128	0.029942264812728003	0.04619582537483599	0.01769001606499355	0.02116536105056814	0.4581952359475923	0.03972821874604647	0.023897771625797527	0.06914528523240454	0.00922722462077974	0.02945316225883092	0.03879499829566865	0.01584456247972736	0.014100217815554235	0.018885846275213874	0.050068862120880596	0.016743071966707233	0.014587951870077907	0.04731051664202509	0.028818552407929732
367	0.013102612693415104	0.0338796040472291	0.02770541585536899	0.015875555929034654	0.10277103514879381	0.00896202937696005	0.03547796262532455	0.021302710534142788	0.030778030898725415	0.010637312230132853	0.028565216391023846	0.038092265958865515	0.015550092259569196	0.018050900218523656	0.011199816720793775	0.025282656613562004	0.015371832055615061	0.017461738641974738	0.017845415197049942	0.5120877966038949
368	0.10412173350987708	0.04702588816644438	0.017159919824442742	0.008898666274605655	0.0740509283878447	0.003713074731137064	0.21119898273674012	0.004501468555422876	0.018404927602158064	0.07946342872044665	0.0415239469933918	0.05027005581282146	0.0071780271386424855	0.05642783855125356	0.10851704979316736	0.012581096808736253	0.010837831303334614	0.005518497123043857	0.08666364122031284	0.05194299674617642
369	0.002522877099346173	0.05847696976163222	0.007495151917568214	0.005187774068045575	0.11598557450489473	0.002830546315334531	0.11959871397772608	0.07525749464686894	0.01632529147890843	0.010827969967948464	0.09543101965202387	0.05043970297199002	0.007397711650224498	0.22174265848764094	0.004902024931612455	0.028436725446779235	0.05088224417782327	0.07468972501971145	0.010892612059103602	0.040677211864817285
370	0.03875671551150146	0.06744005051200642	0.04445144438540182	0.06396367495124787	0.015370544921040822	0.002360693189894959	0.04932273799138976	0.06970937252067634	0.09133722569954363	0.036759045427300886	0.02060253316441896	0.06546097183101245	0.006793758498662083	0.07707153069126835	0.0303705338271431	0.08291161100416829	0.03803134191776936	0.07844435236025026	0.09437725205058946	0.026464609544713743
371	0.00815633255366926	0.016383984978326858	0.04031975649831362	0.04540737829919881	0.016080293824533295	0.006064772817476313	0.04220577846547533	0.022273712038591468	0.02514502212865265	0.03337473011751813	0.021323453793685037	0.5368765139453825	0.018598573275620287	0.021272102832155925	0.007030178365771664	0.05340712069312736	0.025424081080084454	0.00923779075479011	0.025765291122035947	0.025653132415591123
372	0.1395871394789077	0.03440587860927679	0.1638192035057242	0.20583250119203922	0.010131897998827159	0.0742491545917628	0.011233337872938643	0.006775054577992347	0.02568786777186656	0.03585370019884938	0.06942027882786632	0.017210137723296468	0.003486252798151863	0.022475912366922767	0.012344178212281618	0.09746453958611641	0.04335737689970052	0.0086351801551154	0.011093710381852818	0.006936697250511045
373	0.10771840542047671	0.014171181023674631	0.05550640858534198	0.17837767915695668	0.10848468373935179	0.009235909694197119	0.02595905591565999	0.007609910639998684	0.01064606084242598	0.052429819756022684	0.08369820059686241	0.017935386330471054	0.01006552866446419	0.193735836789268	0.030920987817744622	0.0032530391794486856	0.007715027456362415	0.012375543464913494	0.024239300199806538	0.045922034726552347
374	0.011498002475927513	0.014719803894321815	0.02308817653519046	0.03658292354423355	0.00944924988637935	0.5903898538265183	0.046780144710356714	0.02197510447592685	0.012200710346501867	0.008671768484748595	0.033096153879923616	0.011180784701351478	0.038408149813747204	0.022972104691544887	0.01773427291295186	0.020425568583739773	0.02217345435106528	0.02199647179623931	0.02139367535401343	0.015263625735318276
375	0.10327239712326403	0.09055963818399713	0.0755082124549506	0.04930124159417274	0.037544674337786015	0.010324092171271157	0.057233085949082586	0.02464525409929978	0.007669816387733155	0.013899372032780919	0.05994293647005846	0.03460901739662324	0.00756854116374243	0.025224187384759733	0.03766441990891937	0.16342955096168363	0.06709190038539314	0.03998300935875947	0.03417457911376876	0.06035407352195366
376	0.16515843928700832	0.02329925431990089	0.027877003210879117	0.06384247573248839	0.014001561850937502	0.24737879409695807	0.021594714198656325	0.02218966368126329	0.024071266739507904	0.04015286390509207	0.013727819129659877	0.012400100830951825	0.0037325621788029412	0.029567938503664747	0.02913182160780085	0.055512207311330754	0.020486397568353635	0.08877401761251373	0.021763627080794743	0.07533747115343503
377	0.02764115486276432	0.03580712968020134	0.027225647317343494	0.009920547741948565	0.22262228498881267	0.008902454829798885	0.04181508189340601	0.030150470346864033	0.009224067442589886	0.007426360070889524	0.016122972773511424	0.015445240287550658	0.007355230108531746	0.017136383470410393	0.0056236764015197985	0.012442377119216875	0.006518030136256622	0.008852614192133991	0.02092835963952801	0.4688399166967217
378	0.2546713636010293	0.13043512443240982	0.004842774960466621	0.05175513638883191	0.04072659790870838	0.006244238364954395	0.006374607472744394	0.013327085405977894	0.005503989593050711	0.010214727667645723	0.030603924168013417	0.006328810007510611	0.0034892067994399083	0.007474682207853563	0.004797343621082564	0.2304394006157342	0.01686339769042761	0.1400063505650753	0.010395837199378725	0.0255054013296649
379	0.5720203392837808	0.015513564263606628	0.010135771476332088	0.05273218343879388	0.011253962986638805	0.0325955770852425	0.009491995567688441	0.009172626898092343	0.008891144579292746	0.006816569606515013	0.022420151725587742	0.009161439118724584	0.008077491967428204	0.009358000016208295	0.02025691322993682	0.09541937751390417	0.04606210875041845	0.030964331740350542	0.020765268159291722	0.008891182592166211
380	0.030195170302634227	0.013677910658551354	0.5946543440208395	0.048484179004377126	0.010231437588560946	0.04891000386308292	0.025371430345338047	0.013993661399518539	0.01731330644022218	0.010802345280119302	0.02692610392663201	0.04463132723434834	0.008862501978807336	0.015547450749724813	0.006615748310124711	0.010098111886199091	0.008702581515009971	0.015164677209574507	0.02032256693699187	0.02949514134934315
381	0.07860040155560173	0.022754318409175172	0.004176474284653453	0.0558548282216364	0.05153062210334028	0.0069571361320266084	0.08511296960625862	0.11074252830040056	0.09875049346717396	0.08122184054676103	0.06310969673602622	0.0028092661553890917	0.002599000621649181	0.11211170182848078	0.044462576212200074	0.00949887059834677	0.035520289061935266	0.062488851989757434	0.020833492622819503	0.050864641546367856
382	0.05813719615482929	0.02741967138479251	0.05109304131868192	0.07286725364273294	0.024673535923210557	0.05004536910035645	0.043483079084696924	0.032323233308832085	0.11415885952508485	0.0454190451273793	0.04717076302973381	0.010000871040570949	0.03057062331309317	0.07908996484724024	0.10246953942757135	0.033429049185231256	0.049462999877470125	0.06691119590751027	0.04079375933242569	0.0204809494685563
383	0.13311194445999983	0.14829513495036148	0.010296182046114393	0.045041993895003345	0.012223209126961593	0.022631978566734334	0.007182767073651467	0.05047426964629668	0.015462661606887517	0.0059204008032583575	0.015646334558701663	0.022637429634105585	0.008070641150979033	0.015382845810330349	0.020182646674896148	0.28858571633837476	0.14235866102168124	0.007686010168533319	0.019895000025886452	0.008914172441242532
384	0.011976082651606886	0.07967981617273331	0.013674202123047124	0.017851943220772108	0.01060065267081992	0.012072577762659626	0.033255860103217856	0.019031523661774095	0.018878690550528383	0.008428716212958792	0.018579452774379338	0.03235582791215926	0.009772059556336898	0.01074373560803398	0.022547728588312776	0.07164880893514762	0.551742554688858	0.02393824258879219	0.021835073691453665	0.011386450526408104
385	0.08329704610903867	0.007442178298145339	0.05903680578455008	0.09539419197123045	0.010046835565130217	0.007672183520882801	0.018875766323888304	0.009958190967296306	0.01660589465683814	0.014638414810797674	0.034303320143695755	0.05311642330469702	0.01510600761337188	0.4015723060280285	0.024248932011781466	0.03550890068080004	0.036558379436154836	0.040999552465011344	0.024124828282404514	0.011493842026256704
386	0.05060929563152753	0.010108566122382244	0.053245284098372626	0.03604785690668823	0.025471290225814302	0.019755876692198495	0.04770489173264949	0.07465992754691829	0.09868991710447121	0.04184628973415596	0.07960872829096703	0.04891093869944548	0.001600591073932055	0.14633578879235162	0.13027257942779316	0.056876281852834165	0.030525404264399952	0.029658118543111206	0.004553163576535285	0.01351920968345168
387	0.48521231071838145	0.017403277559844842	0.054813920938441146	0.020801055616030576	0.02223431469753948	0.0230422835659093	0.02828951671991357	0.021750197134321067	0.023549054239417083	0.008592186184217558	0.026861977387783117	0.022339865641526124	0.014138109186023757	0.026967858504256453	0.009726495853677	0.050370139429291576	0.0517661091725114	0.04394867768694097	0.02260118077614626	0.02559146898782724
388	0.02210742288725978	0.0076263341175327425	0.013423711351044807	0.011934734327720548	0.08876151637571543	0.004190877820262788	0.007508427803119559	0.2909586031994805	0.009150641612825937	0.09221205098894249	0.10589864458167847	0.04386898176122001	0.009906471171379569	0.016866036886327165	0.0043983758541123255	0.005686618911142624	0.036456196056522304	0.14508142906995755	0.012771924021445794	0.0711910012023096
389	0.02353860618425954	0.013437231222229869	0.06700907547892243	0.08756044171838329	0.026906563939759792	0.0072266042642726526	0.07826051817084385	0.05567908657144452	0.023774527068926698	0.027221134573440914	0.00910093122934538	0.18200926486975313	0.0028916695691901437	0.04904201611864068	0.1265132473750981	0.0510548484992985	0.08313203400401455	0.032886231377070356	0.030968072155881318	0.02178789560922433
390	0.035212494384358306	0.024515300550519547	0.002125616773075033	0.02785379087507753	0.01380617156494692	0.02799253991089255	0.04387605885468293	0.05951927261402731	0.04780506084000926	0.08342154896715853	0.09949861241655338	0.0022644280812382828	0.0010233301549598124	0.10864386328805455	0.10087039201948907	0.1811685435190902	0.06861364909557509	0.04164115601747601	0.026918132430467295	0.0032300376423484416
391	0.019268873415324624	0.011233475847486506	0.015061735635038978	0.01913108698541169	0.02488690879441499	0.013229476254169995	0.015958021177988686	0.36273626444472756	0.0196748204090743	0.10197972166534386	0.04632198721579484	0.029184610563909693	0.00905412979802855	0.012528238792794954	0.005804115103128137	0.03014592035215204	0.01744933658294761	0.21879738736056153	0.017687357873728243	0.00986653172797322
392	0.027522132208002134	0.008790730867846208	0.01253907852732355	0.10339776412764157	0.007332005207082823	0.02336648943967592	0.07061247362080549	0.03684883997340783	0.063466902981567	0.021283962798768832	0.05293115365168787	0.05819972061717299	0.00411824000775043	0.07694732254332272	0.08065627209999607	0.07665981198568107	0.1699935094914239	0.015491065659734701	0.015090066290859065	0.07475245790024986
393	0.048878612734251696	0.05715459999635338	0.053724322911518185	0.015248538932150271	0.00667461732848347	0.02634834252648124	0.06030369936261876	0.034462111733936256	0.013744322039599256	0.022988627004152593	0.030042739859816262	0.20503582547563115	0.00588289592863164	0.10986327575122873	0.10040397593649404	0.02273560305441552	0.0968005852488833	0.03591795676831461	0.030230439979079666	0.023558907427960005
394	0.008003841755856991	0.012264500104408957	0.012757026649430516	0.10628693428682638	0.017475569900549735	0.019804733735008028	0.026565198927866202	0.017128427299788525	0.3941095921763567	0.005070838268438888	0.05720044467999418	0.03248874922712459	0.016691023796432336	0.05258688925337859	0.12392505050162513	0.033964514435913105	0.014821704348358422	0.007921370959065114	0.018409418756756588	0.022524170936821075
395	0.01480288974826186	0.018508279142976532	0.009843685253561532	0.02712310236684677	0.02363953258969662	0.006810184123833859	0.013062902968302197	0.3690005730288222	0.010036292042859904	0.04251709429036049	0.04528029969115516	0.008082153285260569	0.005863101865479832	0.010170726408436878	0.0037309778809253512	0.010905884439846185	0.008677553022374688	0.32329170284977243	0.012071177509682363	0.036581887491544625
396	0.02162313146867566	0.027214351346277393	0.04218356476554893	0.03457851574494598	0.021874541806893716	0.014257401385380541	0.015317753981007662	0.015293879824236092	0.029274753600207357	0.029911144823274543	0.047858951258954036	0.3787835457243258	0.012644741140186391	0.017362781135833	0.027993517682754047	0.10538790882912243	0.07327269010678449	0.017690202659679237	0.03567803269908302	0.03179859001682967
397	0.06454621563608269	0.022625724802473712	0.011312976629250899	0.013820930725496597	0.04084075096385984	0.05890365988168081	0.03657425666966211	0.0389713368678035	0.036740691467316657	0.013848467001889323	0.05257038986563942	0.16388470593139054	0.015700283846200577	0.1289493716794601	0.0333177693601768	0.135415086027082	0.045596008180223746	0.014753508002120936	0.018933894079275423	0.05269397238291435
398	0.020574872750612715	0.07111099486264173	0.027077191726683127	0.009647421866636531	0.05472080731974391	0.013741660120115613	0.012970038086486122	0.28242347397571715	0.014312022116248652	0.06875575197420536	0.02602576787229525	0.014280916668822521	0.0073974540356150295	0.03478634220851377	0.006809035931924228	0.014473277571238183	0.010524055191205516	0.24769257195413627	0.03339242583999425	0.029283917927164182
399	0.02710751344228104	0.025621234191563345	0.016349653669452416	0.016487056316085814	0.025000900216447252	0.0070870588881075105	0.013915583601313607	0.33597635048574975	0.009324650554193325	0.1803634504950782	0.0781277971609866	0.012642356757475784	0.010305865574709016	0.022549734076627217	0.02380290828398768	0.010008436482270792	0.02478277227019565	0.12939868529839446	0.012240432618089436	0.01890755961699108
400	0.09175402789541694	0.010321725606460115	0.041411622547028626	0.16160649616090592	0.017259683890564034	0.024866535467034153	0.08024137128737065	0.0375796878587951	0.026177394874922308	0.025614484183004115	0.0468430957800782	0.021066399818616143	0.004338891952488397	0.14707054538595452	0.029301120584045316	0.07078482031206591	0.06483327137145395	0.022750140551055537	0.05633412750358171	0.019844556969158402
401	0.11062184050702244	0.033120979722074874	0.010788986770146433	0.03063211361341618	0.011022031225205597	0.005703450296790765	0.028418938992855924	0.0859471408838861	0.16605096329170535	0.02440114618345258	0.08696857884476379	0.02353088349703264	0.004877089041626732	0.03562420534554636	0.10116062618201253	0.035781631586971285	0.08147219976579995	0.08541114239456209	0.025403308211406937	0.013062743643721503
402	0.02423592372622871	0.049056491979967955	0.01284464531330847	0.010311008778283363	0.051932634795475434	0.005444587641009815	0.01758967158038628	0.13829459577262118	0.026248130101301354	0.12671939849615826	0.25085104952159115	0.010582116250320905	0.006704798234228314	0.012975951849164813	0.006843611310988772	0.004186176219716421	0.030473324996125536	0.1164577039866697	0.06804851911766299	0.03019966032879062
403	0.04833408806455125	0.01900565440417298	0.03395024551072853	0.018659989418336038	0.049417533709712747	0.052274295614259225	0.056381221291359945	0.06042253506887455	0.03773025296345595	0.006573878325591521	0.021143006730263602	0.17325319904043165	0.007680992543939131	0.06819977245588028	0.042661681521553564	0.11068810693778015	0.07664252179197008	0.009384211590495715	0.01358004677812765	0.09401676623851539
404	0.08056154861011568	0.029426073048190227	0.01482125479725685	0.03500099912464553	0.08634875963648593	0.07341384427390833	0.04317900121793241	0.01672366695896093	0.01965716799074101	0.08743293104871534	0.027032274347256205	0.05666281000444818	0.0143416421379075	0.05436305160958648	0.08565135754377624	0.10946075289943569	0.07651033817292231	0.051048695140885364	0.02576207058940661	0.012601760847423224
405	0.1737871548435813	0.07966500500138356	0.016510996563328214	0.08119534898831912	0.010045827673074771	0.1173688844885357	0.13762347191418345	0.005217472830726201	0.05399919777822765	0.0038498795513427415	0.01901629758085061	0.02721346479466769	0.00834174165240506	0.14514233150588243	0.05643953287397662	0.005168951989954777	0.007200196132749185	0.040150314106919584	0.005907014661739814	0.00615691506815156
406	0.047504112397204645	0.014220371366830749	0.009825145940279044	0.008506595036196392	0.20126322597989107	0.03851224904441503	0.020043944176382725	0.11408366813775835	0.00816111814330378	0.16646347655616828	0.06931216646491949	0.0316201555113732	0.007568092177844138	0.04167601134287466	0.020758314878277628	0.010982262069232957	0.005692016940042993	0.04571748462725283	0.09755012956812059	0.04053945964163148
407	0.05838060435188366	0.08016733546585424	0.010345467381507571	0.052609116757524964	0.018336685632295843	0.02689106130873617	0.07978266180340977	0.04048976213144707	0.0350814821334942	0.03615457349026616	0.030709563083596115	0.0516831812834444	0.005948689000593868	0.06581272884148735	0.10321120172138591	0.053471244387774876	0.08956219477834008	0.08753863162595761	0.04047143172342941	0.033352383097570736
408	0.07566327085116921	0.020310348754041408	0.053517428708430376	0.015602416804866228	0.0668162919222297	0.030981550190573897	0.032753629827111795	0.032811905415829505	0.04088930809898595	0.07132967444613802	0.03467775900472838	0.0077094398284378585	0.013757241004499723	0.051443274925804146	0.07938217279922449	0.18449240295001548	0.05918422652527177	0.04758166240440712	0.01798543069779211	0.06311056484044276
409	0.07414129430412668	0.0957229196130846	0.0248614494678714	0.010700579642805136	0.04720324158607795	0.019421160913274647	0.03473261342785467	0.062280724191154185	0.04775763210109674	0.10400084560310159	0.04318634915639738	0.039259213299795113	0.0062745593846650185	0.03821685909892023	0.05173289590293878	0.050416495458439646	0.08953816106791558	0.14345251438602735	0.0077373826830451275	0.009363108711408155
410	0.05192647857796251	0.017746109749384138	0.12165079552856933	0.021528863008113002	0.012720178597064319	0.1111658748448307	0.024241143442780052	0.006511686295776715	0.02476972014698596	0.05846419280905909	0.019111193122093594	0.054319560342315436	0.036538789692787677	0.07286233066149128	0.0797932112990734	0.0725425048006627	0.052720324430846656	0.04610372289020668	0.038548674075457694	0.07673464568453907
411	0.06350133461260014	0.027893188307363898	0.011028916423539321	0.03433891303262138	0.024648472476320755	0.10618857420897289	0.07380748581379472	0.016737615528202746	0.14842964219128138	0.012568316615654737	0.012437677370062676	0.032783806582498604	0.019720998891642944	0.10745142267549972	0.014554048206793666	0.047149873796399115	0.099158347142234	0.08690443949287265	0.03692343639732339	0.023773490234321265
412	0.0964068426847814	0.027508886899597833	0.04756441079252293	0.05768771100344145	0.08319546858684784	0.013104204121018896	0.06896834728660858	0.05183634035666427	0.029139615615202397	0.03460127119594075	0.03745723244697934	0.04255587171340639	0.002186556555562035	0.09456755692950047	0.0456973891607241	0.024277159248116548	0.1407702963752234	0.04833296931411916	0.024558526382558597	0.029583343331183606
413	0.0076757525730760485	0.02121856351805015	0.013881716547305788	0.016876357402687482	0.4383101480817488	0.0069669264029329735	0.01616362684467143	0.04226348157356729	0.013813626295008501	0.015499031650617003	0.023397801722145294	0.016519609583596457	0.03065514354524453	0.017044558057918217	0.00458860731269864	0.03669829807670405	0.01073251377021413	0.02337184309133517	0.19331491781791588	0.051007476132562214
414	0.08153446329188356	0.007862968570332975	0.021606398537623753	0.00983793942390205	0.00532981124081035	0.2400970537582626	0.025421168376326183	0.00699692520751968	0.07159687702743264	0.002423489699251886	0.013885269106079177	0.1806866193150504	0.004042561027220395	0.009563832733290166	0.007256230524158157	0.1582095539316222	0.12676189360229373	0.005459940077823685	0.014817539590962941	0.006609464958153487
415	0.046976938777897236	0.021491091885235597	0.015464130031414239	0.05454078382488122	0.07764740816822097	0.05137092034741939	0.032022233560714576	0.09327762222261589	0.01951831221918417	0.061378493689504064	0.038223983660486495	0.06690311302509638	0.02856578803836309	0.06292484804061088	0.038897906002166964	0.04511442424454829	0.06568217239482198	0.0748297308148421	0.032452330803244146	0.07271776824873226
416	0.010014053817934304	0.04246024333521801	0.009368705830240803	0.015099641867018274	0.21363489749159628	0.004727324527917296	0.018441282464422327	0.024904579756258705	0.0294876062469422	0.20677124007102163	0.058195575195517706	0.02477719855349847	0.007178176756731877	0.06225717506267054	0.057864453085560104	0.011584455415219332	0.007702612209986497	0.034578543645568234	0.02332826238333746	0.13762397228334
417	0.022404433979468914	0.03108696176221264	0.031534593321616726	0.449578379453274	0.02240249411626694	0.039874079822767486	0.02740626874723981	0.025296386287787104	0.052114804304567386	0.012774035974161671	0.037946887991251135	0.0240158598230224	0.023668457213072095	0.028539649183138255	0.021748872085220996	0.02153155986127048	0.023364707216682507	0.02237860907855357	0.04012993027933457	0.04220302949909124
418	0.043560288821236776	0.020607994620176786	0.022178849853733636	0.06527173512529254	0.03756839007446525	0.012819908881187054	0.027357891674737136	0.019528999790827735	0.25119801799596814	0.11019136067898971	0.03924964987635273	0.0737345540346737	0.016253902785392	0.03106484747872829	0.11191985594674726	0.02120790949246701	0.0273842015603834	0.018672226692620156	0.03398754685402445	0.01624186776199625
419	0.023501076622227817	0.03175160996127909	0.029906950964939574	0.027395469850184134	0.028904287336101547	0.02474046603974024	0.029339131426166832	0.02752323278482639	0.0390071243985513	0.012844882194534253	0.019209149053079005	0.03971861286299786	0.025487434058637033	0.03125854179817828	0.4070322523744803	0.05111254637408208	0.01485741146753298	0.017366499849651565	0.09287558551737733	0.026167735065432362
420	0.021192362212357502	0.02073696319456003	0.028226801946630714	0.03590268265296747	0.06182089833088428	0.011492742210488086	0.037292752552517884	0.12570517054057892	0.02883260988362282	0.08642582688156175	0.29781780995926926	0.038809495679603095	0.020784249939145894	0.02192179696590674	0.0098422193610789	0.03834085270476268	0.0319189260856145	0.03120558531266585	0.027661166651087116	0.024069086934696508
421	0.01960437960704089	0.016115384595357312	0.04552217933656247	0.1471934834017388	0.05066060532683942	0.06010214092907681	0.03691626236128565	0.019166000784862674	0.02433523229421584	0.027776328716178942	0.05037508149850927	0.05031693540046305	0.009261528882914738	0.17125707134486015	0.030411704015744338	0.12129618174830276	0.018391586533445154	0.03068179304035068	0.024638519871059028	0.04597760031119197
422	0.07420612027835494	0.024821709209701347	0.05077990919092328	0.02126981384076464	0.028336518620360157	0.02546812768299247	0.03717733656083289	0.042698593313179954	0.045337322117812016	0.030313637965640506	0.0327774872672589	0.26239592715907484	0.02934602248272354	0.03616064237651615	0.011928934451294193	0.10382011103273292	0.053167007610876955	0.013564885523241773	0.042040146118183484	0.034389747197535014
423	0.018107074643294935	0.025556195101763778	0.021461786052344473	0.02833794893323323	0.059350773468845076	0.015877098044528623	0.02555615393019961	0.03611417612417391	0.020833296931678225	0.35763830049554407	0.07127624770223089	0.027869133682536084	0.014310886236641887	0.030819435189122987	0.009750091148864751	0.055314561888332364	0.022680230915757344	0.09146080122005867	0.03457498225163926	0.033110826039209895
424	0.10081612636810561	0.048140945952162915	0.053471845255443795	0.018279226808098764	0.04464129065791281	0.023047120248579595	0.10795584743496685	0.01418515745668202	0.022611042736349563	0.010809352781641197	0.035295980500180825	0.28915087231499775	0.03825822629020322	0.05179930034589537	0.007145034785272587	0.016742882001514657	0.016814446072963608	0.014716877435854871	0.05454203218779167	0.0315763923653823
425	0.08445791545153276	0.01068446280500858	0.01303541858248313	0.02715123030213433	0.013872946270543562	0.005956010889099366	0.08345330070512108	0.011546375679203089	0.21540937091470735	0.0059176316191285995	0.02153835615846962	0.08294949125793434	0.0032947327185044485	0.06905083297593488	0.18789362685222388	0.018605145735475215	0.026155722599942723	0.08790228842619881	0.020926200345844557	0.010198939710509712
426	0.02175499394991873	0.01747792319009644	0.022662087785463986	0.06072489442690134	0.021006461249460356	0.016459490621230113	0.020537528093687807	0.027690888734210925	0.4944539509943749	0.01964109101022372	0.038879160477130574	0.03656968915319588	0.012524170889280142	0.031851898532092894	0.07007934831651592	0.01159657474915233	0.017319373559056456	0.011843219018479156	0.02735209493763166	0.01957516031189662
427	0.02405449422170754	0.041876857862450156	0.03906978918306609	0.018480965631503348	0.028786723902452876	0.023602009700455548	0.0188105563296137	0.1440498696854	0.03847085771920511	0.13590858270355585	0.10308085333614865	0.016151624515417313	0.025566997974990274	0.014725354153005044	0.01243017431852233	0.014858467032398862	0.013463845613008604	0.23696944688483168	0.03275167475739696	0.01689085447487004
428	0.022778867874011816	0.018304202818153602	0.35834018751819247	0.04304623023399245	0.021505376314875382	0.023777853225276285	0.040187554602174436	0.01666277094043051	0.016686235415786104	0.016673316303390844	0.09872244982778199	0.044510826206865084	0.02310066170429984	0.04005889659030999	0.013129367160333265	0.014825887084779913	0.04739199944889135	0.049101101530940695	0.04170664060895001	0.04948957459056399
429	0.03783529214494127	0.01814876355075201	0.30190740558429435	0.0591808748611826	0.021499843882469852	0.03953822602624001	0.038634249284972146	0.029100396018542262	0.01923963313724963	0.006394213933132736	0.11824123518123097	0.044255672497592546	0.014214405009268282	0.07171301759930195	0.01848986318569906	0.0257210641051475	0.03306271929274623	0.026274845045597416	0.029869589008220388	0.046678690651418775
430	0.023301435239068344	0.02282842661944291	0.02653352312217323	0.08248772055221015	0.01629958921565529	0.44767761445928816	0.016446098544293075	0.02803196691461161	0.04098236762613725	0.020593744823424968	0.03345078250602899	0.016573591422291607	0.012415750810926024	0.04174352712598767	0.02986839040032889	0.009448350507988453	0.022054667594172104	0.01935432990683633	0.053584744225226265	0.03632337838390857
431	0.022768459032967623	0.015638620684858537	0.01790580582259328	0.01848191377202452	0.41300320900638	0.009478003144257084	0.017100459548747202	0.04641783691804661	0.01944315220056631	0.21694003638748757	0.03988440460356442	0.01636653670773312	0.011646623026480072	0.0162308549343577	0.007683592895751949	0.01856582254870982	0.010566206029590826	0.03578054044984255	0.020292024568622665	0.02580589771741817
432	0.0092167215767154	0.0156326877388339	0.012204093653717385	0.045268050448753296	0.0568694133022663	0.01853083164777475	0.02612925075040066	0.024800023820270068	0.02109207613416952	0.17294592087754815	0.049695321355597843	0.04061938037366173	0.011872795406405146	0.10889009239183818	0.025407568371156663	0.0066691487973997545	0.06783793169095113	0.10957401067147106	0.1256750103322792	0.05106967065878984
433	0.05684111145286259	0.015395572684096498	0.24389636793334682	0.13118439008657465	0.014058572047022789	0.03269116524360428	0.08391831119574557	0.017382068446087223	0.01312773237803882	0.017522565946527006	0.023333524453462356	0.03217658472808471	0.007213886133841219	0.11474194711096342	0.007075073582659759	0.06075374698533039	0.042991750903901844	0.015557273298746363	0.016523290901477722	0.053615064487625985
434	0.009975356358736908	0.010735715982506564	0.013097672469262064	0.01194626546059635	0.025420655038405637	0.006373314874926185	0.010493920653713002	0.30475884329327213	0.012461659132625874	0.267104800738099	0.03959931246432868	0.011425139750495033	0.006485120958257623	0.010907984340270946	0.00803617606076801	0.008832037330974709	0.014844748558775106	0.17301073676701473	0.03313155964433419	0.02135898012263727
435	0.01577044491868861	0.05212339580445713	0.021706182576710798	0.02412485175947085	0.01452287133073797	0.0137728675249683	0.05531319512766714	0.02258104883847516	0.03384262769747162	0.018555690293929256	0.02475107815593842	0.021074166104340514	0.02082972909068142	0.017700696584590368	0.035201804661911765	0.009247977797452848	0.009497380971565522	0.016068886623023616	0.542407642859566	0.030907461278352626
436	0.03234719949524597	0.024798506445691166	0.01894056025442095	0.021946132699768067	0.04216761960234575	0.013624780226737415	0.019929751245505032	0.04412584073646191	0.02115705358040033	0.008672921026595615	0.029628582362675373	0.017584413878237077	0.01605640004616588	0.05760717947105379	0.02913524848320433	0.07022064599880992	0.45359642473410994	0.010942820410980192	0.029891114461716623	0.03762680483987463
437	0.0683057845329408	0.055720277830020426	0.026926724388492165	0.0192175575744744	0.02879327574630443	0.03442864838652567	0.03849703476333307	0.01457776953734062	0.0194677211385452	0.02207307551496279	0.032870019208432945	0.06664902924506347	0.01710802816891525	0.020314837667741226	0.008309396376967289	0.02120250130122828	0.013736196384981983	0.01430385259711131	0.09502376719320914	0.3824745024434095
438	0.008181220339049325	0.01326882199739707	0.047725756861064485	0.07017271550832971	0.022163410795650828	0.011080626213775827	0.0899023521611877	0.0157926609583792	0.015038173928467005	0.03274606215291937	0.021910387213584553	0.26014648776202404	0.007288403170673359	0.1913995893361032	0.003969307177539893	0.05376344164602335	0.03989968425239231	0.026511871083728548	0.016780325985595073	0.052258701456115136
439	0.3336869357657437	0.018213295858396917	0.02274909619713525	0.04947453733380652	0.01770457205579955	0.012891507357477515	0.02257804435683552	0.141370012725653	0.019374321004448095	0.06571881362479796	0.03105693001867819	0.021765543097242202	0.017794244066027427	0.022227230945397827	0.007687475126842101	0.055227319156294315	0.05949979269185806	0.039867327923854994	0.023315204754295712	0.017797795939415207
440	0.03843528132181062	0.019005894245117026	0.0419724016444474	0.5344978918109392	0.019857656525371595	0.02754556484800763	0.04412612041487677	0.0323121879963906	0.04429694441127443	0.009405272158699619	0.03215099229681672	0.018703358151870533	0.01549927205634308	0.02162077673290896	0.01138531943740269	0.013960512165035271	0.015952329939301582	0.012940715662067623	0.029699545632558822	0.016631962548759847
441	0.014961531076760652	0.03327990629514267	0.024664733178006642	0.01807148903765442	0.09542934803653132	0.011268835814401823	0.018038784383531424	0.15822209278188842	0.012864971627839462	0.2924920218680959	0.03841749195533347	0.021004125647701575	0.018793714962356205	0.030474266047360993	0.02048852230788954	0.020629336865009198	0.0408830849540953	0.037672277949360206	0.03342145638179193	0.0589220088292489
442	0.00861107813221548	0.012230148967633733	0.016140273958820256	0.014048071956206132	0.1103551593082831	0.010452294063924457	0.028503506759963337	0.19391840303698626	0.01706785261125277	0.1937539542615351	0.10958497515156092	0.010842551714217217	0.016003228014332824	0.01720136204478191	0.018586789266236626	0.036826658784370754	0.0524242957141579	0.0934046335112836	0.019576709493150015	0.020468053249087615
443	0.02369935034180246	0.026039113855828893	0.04115360246277511	0.016936474156190356	0.034528534725481196	0.07758161262009511	0.02532593862356476	0.10518752613824024	0.02307835783603554	0.023406290278752098	0.05617467340376292	0.02761578275743233	0.016906895000227403	0.01939539622637278	0.008393792069863633	0.03083220917352622	0.07303168457021864	0.32037786555893955	0.02539743446350476	0.02493746573738605
444	0.03804446729659864	0.01800920029166325	0.018976061729514732	0.0220877216588582	0.022040744926375075	0.01880360921822878	0.02785698007051496	0.031891827637880364	0.013262871022423387	0.4854350680375014	0.028514561585125303	0.03814882251320801	0.08958016938759795	0.03700678728513347	0.00886188348654385	0.008635080735065822	0.016328434307465833	0.04156861660182591	0.022445606227505462	0.012501485980969557
445	0.028518256127279932	0.020049772190038343	0.022583738384742823	0.04288417293794691	0.07070536948495298	0.02008346229455249	0.025194801116585355	0.04724781917865881	0.059594651410727895	0.2793332554901492	0.04563415599140016	0.02991323555913585	0.01946424391221375	0.032521398012448945	0.018980300237335528	0.008970126651759345	0.014515946169930946	0.024171189396773016	0.09885188087202389	0.09078222458134388
446	0.019029327129483745	0.01894945767525786	0.07649778126148342	0.4269009101050559	0.01940649950169888	0.021620428135279965	0.04177498589594537	0.018835625182844404	0.052441586490906265	0.014190339767200156	0.032798605827664716	0.03237742633054707	0.03507579715031312	0.055922998148740716	0.01852167732904329	0.020346266494163167	0.017447271713105755	0.02343390336315257	0.022108522434290744	0.03232059006382295
447	0.017933109563351517	0.019334987798312896	0.041430403841237605	0.026001163724818935	0.026314258760452843	0.009800993395520952	0.061658651339281445	0.06682982443759478	0.05778662668471951	0.00870430828656968	0.03533469487722018	0.42357177988980066	0.015938066670906175	0.0257145530169955	0.00888627590537505	0.041508887099841255	0.03587887932331195	0.020328216388250685	0.025456196203860405	0.03158812279257802
448	0.03499364585468374	0.027363118464184263	0.07231728761134475	0.3024260833351482	0.019777741783647898	0.06981495058737495	0.03268390324282373	0.014644397743286066	0.04426905632532958	0.03381469755761188	0.027467775193354676	0.018369439059445495	0.02745466216034484	0.05547727172854693	0.03366832363938258	0.05350761422005338	0.04059127027965425	0.02047300804559893	0.04019255896959046	0.030693194198593416
449	0.02699739044533554	0.02052575226424184	0.028179429385718085	0.0208279278122401	0.027585715880944148	0.03219202998095197	0.04079586304568831	0.018686080249219715	0.03919091243153918	0.010261287324870519	0.04794026594525832	0.030989295979514647	0.018628833626067088	0.028026749304927028	0.45399879292902545	0.05976520733203544	0.014209049428586829	0.012005606479429857	0.0503303076129499	0.0188635025414561
450	0.028059810194958585	0.016567417513344302	0.033542948205009776	0.01742670457453536	0.017654206667263216	0.012738555851367859	0.021747718244429514	0.049177626783135246	0.021906717403363196	0.008264999054638697	0.02779700883692787	0.024962093430525842	0.0286735067760084	0.01692942912591221	0.11922486224823763	0.035257918867137514	0.4716545351860993	0.011547987268281231	0.01787515784894916	0.018990795919875122
451	0.011800652640049612	0.022180014430186346	0.024463437096828144	0.026416315773379485	0.0434900555896092	0.00898838403244358	0.0305858432899969	0.020537033815589707	0.024880687251925045	0.4824464768368017	0.02913836477311318	0.03079841663657376	0.016261443550395844	0.019238126233067487	0.010236886740216885	0.03833158730659766	0.015828727290722665	0.0199886935008223	0.06271846921373835	0.06167038399794214
452	0.10273875380763627	0.016552179160447027	0.23975273377906348	0.038466452020217756	0.04687317828453069	0.02676353591051153	0.028979042375589525	0.026571402496249247	0.04080117501242234	0.010385196499985011	0.0328333846791326	0.05411426854623738	0.020669754078602418	0.03580864594691995	0.01411416676632689	0.09938051870113977	0.044787843037335885	0.04532710449979662	0.028806883762401647	0.046273780635453975
453	0.009867305217680635	0.03337715777130753	0.027307184688915274	0.033388657721545735	0.36666779399765487	0.012412271961628474	0.025630647385658123	0.03407742499389942	0.020429303124298175	0.09120642157817248	0.043224042606443615	0.019088093972069484	0.019637840268607265	0.04033907947153619	0.011267219663273709	0.03559167448018119	0.020332969805706393	0.021034193862724444	0.08291612975755026	0.0522045876711467
454	0.016342874333057235	0.02370726799065498	0.028512121443086957	0.02935746624881677	0.03841707639436993	0.023566685565823794	0.4840543413699465	0.018359010926233148	0.028952341108897692	0.02926809966621201	0.035281689008246075	0.03698644879089605	0.01451850766427718	0.0308673244883297	0.029488605589561897	0.028421821388333185	0.021486557044292615	0.012411395747704923	0.027145242532625558	0.04285512269863379
455	0.026945579776635822	0.010235361971525763	0.23052135726257195	0.15121742499850857	0.014836652708660041	0.027166280808770742	0.04831144761781601	0.03721051161528342	0.012555744299990684	0.015477466228774356	0.06847370252790631	0.04597486742891285	0.013749042022459955	0.024522642870465877	0.017328405423839507	0.062270255857365654	0.05170080907489821	0.05161485306181938	0.036067577737905435	0.05382001670588941
456	0.019820259377408982	0.008042855768027391	0.0679389689469656	0.044156591283131874	0.061758924226855895	0.08770709013662559	0.059565411043238835	0.013346265215622445	0.0818613259156135	0.10016706224999161	0.024021198576210778	0.023648563461376573	0.011587105662335945	0.06674917861119758	0.0928175974838995	0.05853006496929447	0.061538253212987615	0.04185770501802932	0.02527408119662586	0.04961149764456061
457	0.014747623233344625	0.01577119824584234	0.0464222432140954	0.022652906142924163	0.018423201412723578	0.01218006142621933	0.02535190479668382	0.02463056229964783	0.053277286191265094	0.00851127522909862	0.07498672046068822	0.40003072052170136	0.012049363661153674	0.11108860413819728	0.011371850641949273	0.036347695376603366	0.05738264792072081	0.017152287229848726	0.020517512522611827	0.01710433533468068
458	0.041118966418684406	0.018103467497465706	0.014090034757040052	0.041367607772650306	0.014480806935097472	0.006334973854269651	0.02938989694803935	0.1622661746986803	0.0385337039837936	0.14273354634488655	0.05219734776971371	0.015798592995174332	0.01757342653247071	0.020177767021361103	0.017624583012024606	0.01095704441078138	0.02931850972563636	0.29636946875818504	0.013587258789035583	0.01797682177500984
459	0.0448720745561936	0.016545617201360607	0.018908999713227494	0.038326525328897326	0.012578916578022637	0.014878261602729212	0.04744558084903528	0.013367608943469222	0.3396844613637903	0.015173439105425013	0.05282808240511208	0.053883792400580666	0.011110651172793038	0.05912414935217249	0.09877926946131714	0.011986083778977384	0.039592414779543145	0.010392334984900492	0.05764210874036161	0.04287962768209131
460	0.11867530297167432	0.01750716918869921	0.0425427268546498	0.04439982784310997	0.018208661319544718	0.038943746986758364	0.031147797916873155	0.012740902717824206	0.1673907154275369	0.01173325933439569	0.033941766161650906	0.1112617552375254	0.0070013852783746945	0.1611041431692394	0.020639071782607078	0.06649941724118623	0.04591759920541776	0.03057102285640249	0.012033380101199274	0.007740348405330464
461	0.017080112197805503	0.021449065982995823	0.028705596140057507	0.023836794331990596	0.039512557877812306	0.013409870364371704	0.02449764833179681	0.12206438634893364	0.019392481277181784	0.35709028009239413	0.048246652536134395	0.02843050389348414	0.04587497111008613	0.04097692929889106	0.010984961500403808	0.03272269854940971	0.020708212965143885	0.04111513303292506	0.03163821753084236	0.0322629266373396
462	0.019006951789583587	0.024477291970381485	0.03719213657359915	0.017853045389261746	0.13217744582175667	0.011372384660318592	0.039079833368023	0.033631009165264125	0.02005020707935369	0.02096915529933599	0.0252922309768908	0.026208033832660054	0.018831902072615463	0.020446075817518342	0.009895232456343559	0.012585746556473343	0.01191797868198783	0.009267369543673841	0.025789155317966606	0.48395681362699206
463	0.03499621892319039	0.010377136186224318	0.09583054693652404	0.18558591912800837	0.03977919170224974	0.04259249497025704	0.037934659251480214	0.02096835889894323	0.039635683346559786	0.018781644193031244	0.09968248608260495	0.047565115459457796	0.007457291069318969	0.058651266119058416	0.014450520283241848	0.06925360689563838	0.061579417025836886	0.030609746498202983	0.035623680335673064	0.048645016694498326
464	0.028751086239707364	0.008908373856037021	0.03527966402648082	0.054611708646415374	0.06154049194683666	0.08626434260645367	0.04203626390237241	0.028808144280179655	0.20294033602495365	0.022767490413774256	0.03589250505371771	0.1519152394419259	0.008716786858638546	0.055172124170059234	0.045589605580928894	0.03639130722759251	0.04115938813620263	0.014460285379594635	0.015095279157496616	0.02369957705063246
465	0.10618249342779955	0.14087238913419622	0.019337270838715517	0.02953712892127917	0.015085659254310371	0.011101808359497492	0.026958180782521907	0.04418016501982191	0.03106083579990399	0.027599000616757435	0.031492619181681586	0.0183592560986786	0.01572818209931422	0.027446046783056188	0.011101443684810114	0.02873808548828984	0.04457330444576548	0.3180122016527486	0.02792741620474012	0.024706512206111777
466	0.048600517122316646	0.025249353410480315	0.025454415098206673	0.03808438963665178	0.03421116950063278	0.11283139412268	0.07518522392680155	0.0244448548478555	0.24331088256280872	0.0264645477475586	0.028794197481156816	0.029543181422153852	0.016053203444802978	0.04416444133548444	0.08612977687911717	0.03152384516812395	0.030652789008502306	0.019118819900787027	0.04386503568672473	0.01631796169715419
467	0.11202535206249682	0.021915771133260348	0.036832651038968066	0.054142876554333697	0.008451571503183875	0.07485437206788452	0.04192194714256712	0.051612648173896415	0.02862894425194033	0.023834785513641127	0.010845997771183296	0.09199270294322474	0.006855398410690335	0.05539571550299355	0.0945187871476801	0.08462226149342815	0.11246960546121736	0.06766362104399637	0.011387465532148191	0.01002752525126555
468	0.040415278445588086	0.037031083657723306	0.02079111368361398	0.0288745956796731	0.012211184312852558	0.0059984046159380425	0.01175405891705872	0.06976437955761093	0.04764602524979464	0.04980879489580444	0.24918330242357548	0.011417516500096926	0.0025602925133344505	0.07564209543356086	0.11185413642669852	0.05507403486020692	0.06537735378767678	0.08361549961239689	0.009165592287363284	0.011815257139432033
469	0.016164542041837985	0.026495474249782627	0.01958495833367913	0.022428509277123084	0.026675406889465524	0.011887211970934225	0.056928332183141354	0.05978641977106735	0.018019605761692523	0.4523946668235606	0.030802486256755246	0.02241128913515003	0.020832588483949917	0.026494187080091672	0.012215000517668618	0.03911426619475822	0.05759849994742113	0.03883136128747198	0.022977487905002078	0.018357705889446723
470	0.05625767051657627	0.023870135788039943	0.035351171846625444	0.027681518570256147	0.04826340496185073	0.03960476753465858	0.028802405588968308	0.010663101494924462	0.0869075837596972	0.0331529357194754	0.049736874655796716	0.18035300058679257	0.007368573545972787	0.10494904321832922	0.01815801499555705	0.04198438880723046	0.014811330831149322	0.03906473538367313	0.11717543651710989	0.0358439056773164
471	0.08271816200710887	0.014394881694383257	0.017414393465296333	0.050504888782861836	0.022979509097641636	0.03958247358043596	0.010923097265456946	0.011684833852948604	0.028491228158622012	0.03275545978769076	0.03643211558405992	0.14852591551145092	0.006793484624712201	0.15741736683977955	0.020997030491233058	0.03974578704731896	0.08544593651872599	0.01797952961463926	0.1373337599327208	0.03788014614291313
472	0.009840334283616947	0.01644652808332744	0.040067237863146254	0.018076751530890642	0.018574966232983933	0.01784289144220692	0.08427397805853899	0.01675246785239708	0.030487303979523494	0.006844031888739366	0.02560052027265315	0.4029388320135663	0.01072861169180671	0.026709605907239295	0.008694770590089617	0.0852878500748301	0.10756737134332399	0.01462768302391212	0.027322817549306374	0.03131544631790139
473	0.3859266069607097	0.02408513159793915	0.04840119825491354	0.031116229478046726	0.011793170784428944	0.121367134860858	0.02606166297427488	0.019789194719661812	0.018652565732078064	0.007817029860538026	0.03810054168898754	0.015031730008079327	0.012253384072249442	0.02186040438032542	0.010647483315577235	0.04926682803276002	0.03686315330226287	0.07571042925533018	0.02113114726247793	0.02412497345850122
474	0.05854801307448542	0.011389789722410414	0.00840943876700421	0.19464928174197396	0.06625365598010405	0.020123628709079883	0.03629104676761686	0.044226886288611766	0.054892103046137154	0.081315548844308	0.02485223427577753	0.05120441502977698	0.002702436029301625	0.08920096744163943	0.05397403212698095	0.001226668677893242	0.001763185144979912	0.03370132251829059	0.04347912897515504	0.12179621683847293
475	0.022493410221336756	0.0075963172375974235	0.09066927378562173	0.238817290965633	0.007546599569688316	0.01813558786330322	0.015526284685218958	0.07700761537761214	0.051148858184442446	0.016768206478863245	0.021040775296195968	0.0694832942541637	0.0747803920758724	0.06773894121414765	0.008188383994254601	0.02573615141182134	0.03918741387861307	0.12852412270872526	0.012103646265866028	0.007507434531022726
476	0.03837624778031375	0.021647206066975597	0.030574956097336983	0.02845772399992584	0.010885333033438811	0.021625847399530305	0.02951938533056306	0.08556817872431689	0.08841718052121367	0.06943627444504018	0.10827751110499394	0.04759350990757671	0.013518731965117303	0.05851691872908424	0.06100545618711601	0.07309526426976397	0.1024553858604416	0.03985666997896258	0.03669935249912472	0.034472866099163856
477	0.018715682849006477	0.0081138487696731	0.027179794038443103	0.05075924765861448	0.08897520716645958	0.2053654676635995	0.057439070630218615	0.007434615307576234	0.028227112842525704	0.028656828179450925	0.024327530290933482	0.08292355280574014	0.010662739465522389	0.05841631227021299	0.08103860693144542	0.05402583881659042	0.013109660513305935	0.025204600275728354	0.03243379771249738	0.0969904858124558
478	0.06691352176928748	0.013210709359536091	0.04428917239516756	0.017689417259588884	0.023679910070953533	0.0480978642960195	0.12760976223889423	0.01687156862356955	0.0778216314243531	0.018867368012950348	0.018372886529187796	0.2796126356759316	0.009686604706651674	0.05617528087476246	0.046404661427467374	0.018767528933250205	0.041499107109478954	0.02401163047036568	0.025502412611142614	0.024916326211441436
479	0.0119724207279442	0.032626264988110026	0.02348002572442111	0.05488119999471893	0.01543537648994965	0.2525601762321341	0.03986284285241822	0.014244805059322253	0.07326365592109489	0.10688930619976339	0.04916745141668922	0.013279886943078781	0.009722201975923073	0.035432649952962594	0.159003975435366	0.008067144989806138	0.010072664474003673	0.013535736969964698	0.05228029900987382	0.0242219146424552
480	0.017277293766492893	0.431194099940738	0.021950051044412597	0.01920977054770604	0.10959513997686754	0.01744398449690104	0.022256970337423937	0.021404670042657756	0.04747715990968019	0.014288724956042673	0.040054784061454345	0.0228558317377159	0.013986049248448353	0.024773533993155867	0.03128457496075954	0.01919979528167889	0.017858332901936284	0.023731019479752785	0.0496698395231527	0.03448837379302271
481	0.010388880222053054	0.05961171769532329	0.021161439308387753	0.02367529352334048	0.3828342842359859	0.018070738097908486	0.018772988431093797	0.032769589581629455	0.028469216596545662	0.12126219172328528	0.03267342714353525	0.014481033717467668	0.012332256905221767	0.015236218299578568	0.009441404720207968	0.0391690140656401	0.027367632302635267	0.05828495489787811	0.02129236483097584	0.052705353701306364
482	0.06171169797456986	0.011609947575190098	0.0701716339998253	0.10554300308542057	0.014997662661947728	0.05086448625957619	0.026804546308752317	0.051286373541078185	0.1137020856282329	0.11883696750755757	0.017064996815445196	0.0417377837465027	0.012097873626732819	0.04176933375869076	0.055974388272168864	0.04033587704509737	0.03437811574335311	0.05163015895476592	0.02904731096098193	0.05043575653411055
483	0.011826894022499855	0.024625191618892785	0.03992754394240635	0.017586512161233036	0.38959956169211796	0.005044277174179986	0.06420267368227738	0.0318511672042987	0.026117657729438522	0.11784582553350963	0.032211347220601066	0.02160220965333673	0.02926992599502051	0.02060335452652388	0.00828531785422366	0.02829079880448791	0.02164579094505464	0.015376574484721017	0.016118483652485267	0.0779688921026911
484	0.035389763702864944	0.037930666565638094	0.02237294588465723	0.01886584603811856	0.12410352684562083	0.006190398463382839	0.0721749281744779	0.01224780945611057	0.02428373669426608	0.1330173911965627	0.02146725019000455	0.018871808741806377	0.01106904481602869	0.033314457135537594	0.03665895916499727	0.012815669075810637	0.009746252157705531	0.013016915973852308	0.09729570958051759	0.2591669201420396
485	0.04401329378661645	0.020707711308540194	0.0251886617992083	0.0718112865435822	0.01881272955755629	0.012909726898921605	0.4219819568842644	0.016017171260890462	0.023974982591304966	0.01586649688791181	0.026023880588487137	0.05227060233659988	0.03594466806860458	0.04572591487978208	0.06810693900766684	0.012899994825489758	0.01998027908591941	0.010273400560705782	0.018298375986610212	0.03919192714133773
486	0.050833668396555225	0.012058777391908549	0.10558281176972467	0.040734558363108166	0.008584153796090547	0.05093444545594774	0.04098685931671716	0.05522713137184245	0.08838240898779974	0.06886852590119459	0.047973235424203835	0.010405588272438258	0.035662964488668306	0.1404752415794008	0.054964430945995346	0.059844440438973634	0.024140009422959085	0.05848024041020541	0.009844095461925826	0.036016412804340696
487	0.018208984176657034	0.47323591081639704	0.041422747408595535	0.02060647723950074	0.031342582301521316	0.025370331834089644	0.02615853439126328	0.015592977851796563	0.029626573090041426	0.016346330136137076	0.02763922395304906	0.029257158834136737	0.015035308621721956	0.026494857358068443	0.03445943492117507	0.05362595754103364	0.01968869770165333	0.010071061167501593	0.045287968558639986	0.04052888209702046
488	0.038748513381373084	0.02613496698429237	0.2094861149247854	0.018173582901380044	0.012826046815846483	0.028638129860973457	0.04384703522072365	0.012370949568591872	0.018734597267139084	0.011881507023448841	0.022840259654158344	0.12877113777467172	0.09031174725755124	0.021762948263676144	0.00600893845546142	0.19276222041732072	0.04128133417755292	0.008968093481991471	0.01713878470777957	0.04931309186128211
489	0.01680082038532253	0.021350923865134788	0.11240371030078168	0.01863734622745704	0.013409096843558843	0.010020619433604591	0.025062104433515708	0.021059154765751317	0.02044646968024278	0.017270990258736876	0.034055106305202365	0.46003996174464135	0.013436118813690013	0.03693936108635789	0.011017617463253774	0.037475527180342166	0.058143444828367245	0.009240042629329996	0.042453802991217544	0.02073778076349146
490	0.05814237683626062	0.014529848957037425	0.09101786184043192	0.0796868882110804	0.02798641875447734	0.06171463571629667	0.0513393330839042	0.03926917368165677	0.008165356800952638	0.046187069297929144	0.08454021813261677	0.06458052589368357	0.03493243107266496	0.03524981616208056	0.07893338300434888	0.06112684622532505	0.050668992806750045	0.0410777020348305	0.03859421884170299	0.032256902645969546
491	0.017271382375303967	0.41594524883676054	0.028426916727651203	0.023732744779785448	0.05156930400220763	0.017280295278217315	0.03851822896123655	0.033453956070322914	0.03432871200297025	0.031664952371402426	0.042357734632250316	0.024768931382623715	0.027973000919508207	0.030599347775448257	0.020730600595615118	0.03277072041027854	0.031724156044123014	0.015856539414664	0.04666498311729361	0.03436224430233692
492	0.015761221016787296	0.01848485079385847	0.01818275390267304	0.040240198011137866	0.022577202425631965	0.017133605010627006	0.04202574497173295	0.10169651954072971	0.035800992717959855	0.05104245966326735	0.39630549168171675	0.027433200316304123	0.01893072270712581	0.02329600795669397	0.008458028849641594	0.014404174414958367	0.03674668504808528	0.07213511380997854	0.018214965368199863	0.021130061792890276
493	0.08052507186658632	0.012924747942188786	0.1165341305444304	0.08204179651861893	0.021852513152143257	0.13041863915088117	0.0275753032956602	0.024760977559835	0.044980167772325906	0.01201857418216906	0.07319345249078789	0.0971219587368538	0.006646792601886554	0.0729246388047987	0.01706458217634301	0.0725424045913014	0.025341594603841614	0.019803157284690884	0.03029435104536915	0.03143514567928798
494	0.10088604592204331	0.03462883723223967	0.034816981247538965	0.16597409875419236	0.0068554219213520125	0.017827628228835574	0.08581114468874436	0.015760712549844878	0.05311344329579121	0.008859875864077944	0.0931214935477533	0.04040637972335487	0.006367706742076589	0.08284434964189315	0.026099630546876116	0.11935961897842023	0.0763321165612475	0.0037078395231082612	0.017831665334258884	0.009395009696350789
495	0.05465433860036225	0.03102811664196792	0.022441840178689915	0.022059360293293296	0.028407715019814192	0.01580604389442557	0.03509854656318055	0.13489402550039467	0.021839188322651786	0.055192795532788774	0.03024393294846578	0.021761478185331362	0.03144963886527691	0.025601553690401097	0.011756052210374679	0.009762168293879934	0.024398626518382576	0.37822485502995556	0.0290234826839695	0.01635624102639368
496	0.00978607939912939	0.04729470385086751	0.03848729481627668	0.018138818272489535	0.044151046670832195	0.014081112202957243	0.017640949463899033	0.0421041646518987	0.16786644149875893	0.011387247177280893	0.03928144496607993	0.02131594621963286	0.015642763712913527	0.053277445103022514	0.32607864908793366	0.028044736387995733	0.02211757999957688	0.042725274286446534	0.01601948282662583	0.024558819405382435
497	0.050937979128268786	0.01699327141000313	0.022128207079313136	0.06310753100135545	0.03407552244597986	0.04619415149058487	0.05910425627182753	0.06991435151733068	0.06963858703443558	0.036281430550777594	0.09752396792611913	0.03266427605914289	0.0011834949285190674	0.0729529355538914	0.03940690371979077	0.11022793417656111	0.07875873426823972	0.07660959766394423	0.006312819730627702	0.01598404804328739
498	0.07479012952933044	0.014035952433921736	0.049029300454934595	0.05307317090442045	0.018493255510848527	0.20500609149436058	0.08495254115578127	0.01685261960875374	0.017212590909989136	0.01737869723865655	0.022695370886331463	0.07292888532341714	0.012251139329997144	0.06239533235059635	0.03625029057802579	0.10518316486131886	0.03638888667976015	0.018656731140101985	0.04998743679684783	0.03243841281260627
499	0.01074239158189729	0.031237241737065585	0.07072752798311387	0.10497996677197428	0.05305018479733736	0.017025955855273233	0.026229119734293944	0.05050903415275731	0.06624783729869077	0.05853004825570283	0.1928409607231778	0.0144507984867922	0.0025604332916675638	0.08729435890234909	0.03744062339471355	0.02547356738854471	0.025339993864997815	0.06139533881684356	0.017507234539688752	0.04641738242311849
500	0.014466999485899064	0.07228479634151554	0.023755238079844098	0.04085221982763653	0.03124204950018884	0.011974572215601836	0.03774448400458275	0.020480775101300055	0.025246131047873713	0.07507944825224543	0.03765512802344905	0.03150367677310507	0.027967812309827995	0.022604776519403746	0.009847688570115289	0.06358754704437217	0.02151300027319258	0.014742878229395436	0.027560217672697063	0.3898905607277537
501	0.057056131938888636	0.024216657309498693	0.06360312943979911	0.03483605496483758	0.008007864000077948	0.01290155966345491	0.04003240078602608	0.04626778117516924	0.09102591214800666	0.07229092060363926	0.06569663048595774	0.14039971858184389	0.029370946479658	0.04169055947295358	0.021471290388622877	0.07375087663573979	0.0365069995557693	0.03392196326973384	0.056396756454962275	0.05055584664536059
502	0.08727135405334306	0.051578101935447186	0.030950506923469328	0.02619934323647319	0.027266571829499053	0.08429795980593718	0.17447500153349127	0.014598014168596608	0.018849776486644158	0.04143581429178967	0.02277694580708869	0.02564734468665664	0.03564951555809411	0.02274520692407023	0.015492677501189572	0.028724713125713907	0.029165117752567426	0.028155430146229496	0.11633519025941906	0.11838541397428021
503	0.049852675477627985	0.006133622628907052	0.048316688347659474	0.02089279265444426	0.06551457556849871	0.045330432687307305	0.06562443966660887	0.07985243853652584	0.03650860173497789	0.05260833517598886	0.13106309449390355	0.060701771551204035	0.09503509795299454	0.02152390667479247	0.028176461419786396	0.024481735468421254	0.05673672218421715	0.04863138381287014	0.03414147089614911	0.028873753067115062
504	0.04884905774459969	0.01750712046311167	0.02915817056754798	0.03508015280977885	0.06930567231409178	0.030027513934538185	0.10661732736991132	0.04820882354196452	0.06387015904391337	0.10526429216625284	0.0641920822047869	0.011611467983611031	0.004663933488780688	0.04641745982951012	0.06442373533305894	0.03564663568272033	0.027302241589422512	0.02924624047033351	0.04633079648177508	0.11627711698029065
505	0.02703627820498379	0.04990441754812804	0.030619425328897765	0.026913406133872622	0.051191104953968974	0.010999417279630191	0.05346212083031974	0.03439362926395307	0.03531488182560515	0.02041151888046082	0.044105388646454975	0.037534630272997714	0.027765685330146197	0.03818661171280779	0.06543352949073745	0.020846474808082424	0.026270656014096283	0.015191488243008186	0.046991541644441144	0.33742779358740765
506	0.14724980096028423	0.057771856421369394	0.010061829936298203	0.06424719831325702	0.05533079083569558	0.02052134639530283	0.06296881452485058	0.024716534616354296	0.03495440206395444	0.061051755005040655	0.017571673009274112	0.018229298110728258	0.01612893992354157	0.014827758960884944	0.038418464926168044	0.05158441776298465	0.08681880421207744	0.03925747123497052	0.15991775781388196	0.01837108497308131
507	0.029052973422235367	0.011477000699058335	0.06639381436089543	0.054947723071717545	0.013084578673005554	0.06069163049610732	0.04245227511110423	0.14669783489510257	0.08437140441637614	0.052791182577625495	0.03330181863012419	0.023752065107485277	0.047743987738287134	0.032156106860388715	0.04055698882653556	0.04111689499862855	0.07124871478268995	0.05309520816924527	0.04073044137207412	0.054337355791313276
508	0.10612711630078957	0.020736347865428002	0.026665222832375473	0.10149176878066639	0.07033718806431866	0.00872517584476595	0.03292456174931873	0.08971941489041589	0.029443929153900057	0.08964113290625321	0.030189607980623173	0.014493201327699039	0.03245085382925723	0.0894995481311235	0.0071201640168004	0.06532056632922731	0.049564823797905215	0.08872345842739078	0.015132823248985239	0.0316930945227562
509	0.0832206034310388	0.07153389202318716	0.00504742409258967	0.005450914909188433	0.006623279863960835	0.02996027344869326	0.00643102182123628	0.18373117036125763	0.0138267856057758	0.16145967220283738	0.04817420562202626	0.00940382955731482	0.006793614719064637	0.01815513406807234	0.033685852696299215	0.08087788738813677	0.10758479974644604	0.11031505096211473	0.007349824781365905	0.010374762699394042
510	0.08846754539670908	0.0177156346414904	0.01553956865006203	0.0478714398028094	0.053434099032671566	0.02075015188336189	0.0642016962738975	0.029078567704106523	0.05426260077208816	0.08825740619315237	0.050490344564316995	0.04126311499277608	0.007332527963226022	0.06784747489843572	0.06377090102238547	0.07974453728607968	0.036684344607609165	0.01653037100602508	0.09126653029145625	0.0654911430173407
511	0.08758959722131611	0.05993632862361505	0.022572097277806024	0.06519333944896087	0.04589558970773474	0.031589620730731655	0.032010563269651036	0.043952734382130425	0.022619659958766927	0.08682327110933989	0.14878430827641823	0.051338712958117816	0.010316690381552165	0.03376568058141602	0.027019517136512888	0.05610478389587858	0.08969178833816586	0.04667269970837882	0.023788289663245175	0.014334727330261721
512	0.056716819770298375	0.04312100793537472	0.04347420402424335	0.04528770729374935	0.025551613772884726	0.023777932921462578	0.024409113955539033	0.07615179408235516	0.13909222852416606	0.035944736611523115	0.06309457917942546	0.060212383110999364	0.013167963417812673	0.03825629099622637	0.03461862367159043	0.04493933476923797	0.04276580034328387	0.09869906711303715	0.029534418733311602	0.0611843797734787
513	0.0553338663503557	0.02463180315228773	0.02348276491932746	0.02962022813095988	0.04285217537517803	0.022932582030647464	0.04237400470400788	0.09646218876966878	0.09335279255750129	0.06538030011013733	0.07086417330154399	0.05345484691633618	0.012624697408925226	0.051677411002568015	0.09951534340488788	0.06180155157010453	0.03186453329482818	0.03446986784121538	0.05527495046985872	0.03202991868966031
514	0.049900076212567035	0.015209242654053831	0.06394293809409064	0.13274913594164986	0.03622507969932103	0.03807761661012987	0.03424737946160112	0.05260185931245254	0.040597027246677554	0.039015177156045	0.06366811077199216	0.046872389805635205	0.043377118110552004	0.029780096736215744	0.07374693357756511	0.08505971184363241	0.06684728965975574	0.021254837847386448	0.014348910878628907	0.05247906838004781
515	0.022732964633494935	0.005381503055730639	0.04563668694172707	0.0690583426458457	0.06573826570266213	0.06661013655065895	0.045478256757365366	0.061556723179181566	0.052175248126383834	0.023494123793006805	0.03498577526807798	0.09819137913987384	0.07574587183785851	0.044559101042605985	0.01655380108667865	0.09402790533569454	0.04801104273044395	0.07005922904257611	0.019850863854075338	0.04015277927605813
516	0.010325345095287592	0.010786569088925344	0.020572376155811502	0.025816703411637925	0.011330998855153178	0.008555581676031612	0.015867135882027258	0.3276304413360646	0.028615953905465483	0.08170824967417427	0.05002013178844911	0.018112659610482567	0.01144709174283705	0.017601665209544315	0.009395149268878125	0.006705539826301148	0.024424902635233076	0.28741062740299456	0.023435564590457068	0.010237312844244182
517	0.0667337651344769	0.007941188899764745	0.06692948183893906	0.035098970372188426	0.04940119082856471	0.05426684113082864	0.06210305111583742	0.054706459748846005	0.0944179080069919	0.05941330809281086	0.05326430155034559	0.01731758469281675	0.03114218679863982	0.06511672286635788	0.03906375854968597	0.05123453334558666	0.06375122616416469	0.047546692521212165	0.029156818533582925	0.05139400980835892
518	0.08009367636614968	0.0023849360488305197	0.040654024836964016	0.011889782802832816	0.022087675937057124	0.04038404096420207	0.0266339227873303	0.08617479702936144	0.02344441003480625	0.041889000507042105	0.0905513433511105	0.021332805320048834	0.03150424374578712	0.04570103105122292	0.0399214475467811	0.07659854024530634	0.09679674756665717	0.1625297731415771	0.02893896622118795	0.030488834495744688
519	0.10540260861413346	0.012401841009802274	0.019430364044884463	0.03431896300909265	0.058824239111370434	0.019269902205187924	0.027633804255767298	0.04663218676701861	0.023784268234230892	0.10487717820892838	0.04298657779973686	0.02777067418434501	0.04072355759297718	0.015322048599785415	0.01514166489061732	0.008787863998624653	0.12996651531035971	0.23003347699589813	0.015053841546378061	0.0216384236208613
520	0.03977687904854967	0.005403372925700635	0.06142109070731214	0.07644319843865374	0.03325588413970621	0.022242553434662176	0.09549890490987643	0.04275993266590214	0.0852334672575424	0.036661855135801724	0.08335527342854154	0.03875353581025202	0.025159274720982085	0.04561773729535638	0.05990384328199431	0.07854665603684398	0.05667299702364371	0.04757359688428405	0.05193681047161436	0.013783136382780246
521	0.015234387878003358	0.01339002098633428	0.009796916707266503	0.020677290120044586	0.05628374377341037	0.04273430168257705	0.05534138429883267	0.10044639550635626	0.015087250765091332	0.12882976103454483	0.15128853279737628	0.013131690669825016	0.010721465481797128	0.04016345181462978	0.023769330560285462	0.0494418158420264	0.07296687994207048	0.10824403016056795	0.05570993504105834	0.016741414937901943
522	0.08021081095197641	0.009524051790038561	0.021518168213622194	0.13178222373427884	0.02931098811629815	0.06532934106595861	0.02797881114386873	0.010627314588832537	0.045309485660186465	0.029987821924117575	0.08075368082778923	0.03786597056282281	0.006367366440897766	0.039793024688455435	0.03266187271732444	0.11104081175343745	0.07029769164367038	0.07702239298479378	0.07427179466928628	0.018346376522344398
523	0.04666725530347287	0.022932583806171376	0.056681622912375246	0.04385310310692683	0.0330918365460448	0.038306434065067535	0.049031087020928656	0.0576555584865209	0.06255984231422253	0.04431588174845646	0.06259988159263968	0.013122776233432836	0.0826901127277976	0.022602434570307584	0.09054481477989022	0.08048170968696164	0.053835463198574164	0.06883768569540402	0.018136928633933576	0.05205298757087149
524	0.026935157470539494	0.06171820293955623	0.07054341174663604	0.028781625165492025	0.01770660637031928	0.039757174136527164	0.014583868144345577	0.0607265076080023	0.03649186966419759	0.08670864736962497	0.09805310611922491	0.08967536693891677	0.021214941646221414	0.05841514575040827	0.02321657769547725	0.0573443512279909	0.08075693048844705	0.08803432431756879	0.02086115458866715	0.018475030611836796
525	0.05831408839611596	0.012921851568564393	0.16481330017219267	0.054207541582091366	0.020108984618356734	0.13177367024161377	0.03115686299551236	0.031536095053728445	0.01859560404573932	0.037759776891337825	0.03553404536987717	0.00961052137412053	0.01925040992361672	0.03829683685167492	0.024354557559492406	0.1277167380410916	0.027489345079504315	0.052319187409732425	0.055968196384196256	0.048272386441440766
526	0.06507307232927192	0.010078284413042619	0.00816121567191804	0.028869216688949567	0.05419801586935988	0.031179860408236143	0.023666792415001223	0.14376931073660884	0.060993494468356085	0.0762816693505591	0.06915233448997228	0.03326114531639293	0.03113543810494504	0.04139511126415433	0.014559345978430532	0.02890394836342904	0.03235180017954137	0.0815086729826849	0.07616770754691661	0.08929356342222956
527	0.008670658287684303	0.01599819251164941	0.028062322112740092	0.10285751833726142	0.06416023433313152	0.04401534606015537	0.07661429906672962	0.04492503994788089	0.013728722909013493	0.018883756035900187	0.04368676413795753	0.016680533183665434	0.03343734512831203	0.05706112358367465	0.014481686972791445	0.07190850908551415	0.06504580312902584	0.036484710217961173	0.08722314625971368	0.15607428869923773
528	0.022670708085637783	0.01782285740617475	0.03950898427548328	0.059163210206137164	0.046172655970695954	0.10821439067756529	0.13874046855552982	0.025190889673190015	0.04976697234618868	0.016955924145674955	0.03822178907928421	0.03286561687648897	0.026504882823127712	0.11573928941414169	0.0582374049017424	0.0484099391045952	0.04502496082051505	0.02695305887284673	0.06880834498935426	0.015027651775626108
529	0.013207522970254779	0.0487498845107717	0.016369780242534562	0.02497276888224097	0.0314330935667613	0.024095169036155533	0.03767919826353051	0.13472828181595542	0.06755869661069866	0.0435079939607065	0.02551065373764229	0.014514676484102767	0.010548018506134377	0.09320427954614396	0.012010356016313853	0.02753059295696879	0.059454445439101444	0.08192239531945572	0.1673562108084311	0.06564598132609581
530	0.07106037503373362	0.03253236704686236	0.023125716246275324	0.024310840879655224	0.045860457529427356	0.012424603838061663	0.01748238290909793	0.023598547466067488	0.022694360959940058	0.48573913419745596	0.05169121647869437	0.02184700666987306	0.018348154346510152	0.021798202254170212	0.02035202948714324	0.01859251149806495	0.013824367699056248	0.016267899293783545	0.03965679564829012	0.0187930305178371
531	0.38321539049551695	0.011600906841771993	0.01610461331458716	0.04534974231243424	0.010235090847420802	0.03599415274478387	0.019893292208002324	0.054332504753198084	0.04017676862169839	0.01601883695257591	0.018320057346735138	0.03241894756299701	0.013271824978427554	0.01848168431371253	0.007986108603269747	0.17524539426297006	0.047420653369623415	0.023611707617702062	0.01542637600748272	0.014895946845090038
532	0.035367851075429356	0.024412320238383477	0.026379591346030462	0.04768775497474498	0.11298533122584815	0.03062735740542084	0.04890989570431838	0.1960459991177952	0.04111342229928235	0.0584825371259447	0.052038345196327045	0.04876157835774131	0.03347856883131096	0.04150251544912579	0.02065937959021892	0.04238896112868287	0.04117868863608323	0.02983262863664631	0.03919347104219092	0.02895380261847472
533	0.07421307064941572	0.05159803132225068	0.031609013865171905	0.03934402585874521	0.06707704566827034	0.028748915342976373	0.03348768815528775	0.0470666414779935	0.036999552878386285	0.03406051431537197	0.04395549416938374	0.042689243264504705	0.017135965761118737	0.04237855713521301	0.0377367878688136	0.045157167116863996	0.0317261790264053	0.03712193081388787	0.044336898700509934	0.2135572766094294
534	0.055321141677108866	0.043558607917620736	0.045698542508115426	0.048993873498734596	0.030701181333626704	0.044605094281405265	0.03953137846393971	0.04392374455088908	0.04390283030634926	0.04673108776851342	0.04925090528553496	0.037677608626185244	0.050343225796528245	0.03979174025026325	0.027922910226261876	0.20108356328014554	0.051516885823162585	0.020450881845382768	0.0460533313453029	0.03294146521492957
535	0.03941426120408804	0.1227876353627695	0.03232011446370247	0.034352842003440465	0.03930858253828271	0.08162373229593967	0.07863844946963237	0.046823107188205565	0.03424379017737909	0.010353938998875248	0.04152561247936739	0.03549436190726726	0.08057449255178922	0.02127581015668779	0.010259083938383132	0.0609682333821255	0.1504312102235061	0.022432080131905632	0.03152837680950873	0.02564428471714413
536	0.12093541417186159	0.10555041740100124	0.045099705032069004	0.009340257345357816	0.043962657921928876	0.029289325663739027	0.013730337576602095	0.1357473230032085	0.012775182848826555	0.051516110889676496	0.017802554089921752	0.04028342046338195	0.005258222345674845	0.008034235167681357	0.004117439533136781	0.006166015577889734	0.03287907633621529	0.27572124012823446	0.021631304079936044	0.02015976042365655
537	0.36230722003332644	0.07235753212323312	0.051829029640835765	0.019632933626764878	0.010823555991172046	0.014023862949067906	0.018236220829590633	0.0669683413388537	0.017376880150444227	0.020441780664310388	0.0636420610910167	0.018138550337151976	0.010511122347849023	0.021450388608148116	0.011839481276369884	0.04861236719936183	0.06233362149697295	0.07583907317794729	0.02080776241790425	0.012828214699678849
538	0.21081374969801914	0.06578472626014366	0.009336155537873002	0.012499356385779635	0.007489788001556093	0.018712679071673285	0.008246015619510863	0.02142677541666202	0.02377085636062516	0.005721082367545899	0.03048922533231388	0.11007774090637353	0.007372778876201496	0.011659539991494714	0.011104679730233179	0.18509581181676318	0.1551691352644395	0.08537264530137713	0.009285948122464428	0.01057130993895025
539	0.029684363049645227	0.034580096086883456	0.02653346143082012	0.016866062508299792	0.017891913479378106	0.07961633129803165	0.016056585788607348	0.01394937139483454	0.02001909860716662	0.0478657816032781	0.030044730097116047	0.03661707363195984	0.045245676891722264	0.023781555269808723	0.015395475514083672	0.39346851233096364	0.06855926165430333	0.03375180200476059	0.0350194851546476	0.015053362203689297
540	0.04572968240756414	0.04668698105309166	0.0064115948178396385	0.006902847111223157	0.16757110414653095	0.026164048365269626	0.010730195809985646	0.07582502848628443	0.005493629644224521	0.15128599366958695	0.0554233746019975	0.00654500139350328	0.007325864854031917	0.017469967850802088	0.00888603490388914	0.10831754787783428	0.07441092352932055	0.09939819248103354	0.02356478980785141	0.05585719718813559
541	0.03089184559962964	0.020890018484938478	0.006302276543684453	0.01617345599711004	0.10727939168142081	0.006688605104951217	0.01611880701417854	0.1115160292562135	0.012789018325733587	0.10783856745886429	0.06184857136240465	0.00782633438081029	0.062198420061312966	0.01825048361446017	0.0030356920192501345	0.009520496119734136	0.0787796242213633	0.1656242730156577	0.11790875973671906	0.038519330001562956
542	0.08975303927591853	0.04791982821526001	0.027539919288372867	0.008717420197704323	0.048240790188537774	0.040216781979800935	0.01880767963847043	0.08439930608573488	0.01979022289876962	0.18626861088415633	0.11735039635360585	0.01070060089912019	0.030588103781731626	0.005397127947211558	0.008359249733716179	0.08011697420201805	0.09968728669679516	0.055976778838239295	0.010629863662974977	0.009540019231861452
543	0.1650803579213502	0.045876591646418004	0.014867271428305892	0.009995371097564586	0.05869062023313154	0.03492623105251992	0.013586298693874344	0.07202793573007471	0.01411284444854447	0.17287642008554083	0.03316446473563641	0.010704439666317045	0.006616508537914151	0.010698654431072293	0.0060391555918329854	0.09437017003956256	0.06356262255659002	0.05779158191961282	0.04108383686653099	0.07392862331760622
544	0.05074185705120359	0.015934472192901474	0.036523608512135715	0.021976942812145142	0.036189929766382724	0.012544421761331137	0.017897940995945123	0.050485045289846396	0.02314285723620081	0.011494092462097302	0.03541063403152593	0.10479746789457912	0.009584023778238625	0.018091552286940156	0.00846051998688972	0.03747348024853882	0.030978834002736332	0.38564237302990917	0.030283838195546437	0.062346108464906326
545	0.019581933935647344	0.0213538681302021	0.013266704382847138	0.016781082796378317	0.12007515030230714	0.008760240079451097	0.035456226711301324	0.011931096236502162	0.020802750894505544	0.07807952476105696	0.03318619402559425	0.0183699196419259	0.06944163372720386	0.03986090274129916	0.012604832299760288	0.25038671037854066	0.1475341499455937	0.017178702515969486	0.017718856389171013	0.04762952010474251
546	0.008832825116333582	0.016759374786592073	0.05947881891650416	0.017406984261773572	0.039593186325140646	0.014618226509808672	0.019491523056521024	0.01760498786365745	0.012898766889513776	0.49594517243861697	0.047231381592020595	0.012189842886025523	0.04950390677171198	0.01954541573951361	0.02907269019800794	0.012160373448866828	0.008545859361550662	0.02238365471355755	0.03740719312575227	0.059329815998531106
547	0.05024690878761761	0.017118369834844507	0.024195785862797192	0.042078904445973064	0.02054955717480841	0.46492040844874744	0.025096384427298075	0.023677370898216338	0.028829957793576794	0.021357905998319826	0.03109000622643587	0.026312421697069172	0.01220427902886439	0.030229988365704976	0.05083027848514742	0.011592606724903974	0.012617503929538093	0.051007137786748424	0.04154312228409638	0.014501101799292038
548	0.5216862150611946	0.014398745791111828	0.017478902329645433	0.051927496850834975	0.01660952009302231	0.028791162088469952	0.027465332200731486	0.012500288490175525	0.01848692107451846	0.006260599944201975	0.02698152442446646	0.019459659081390853	0.010111710229608828	0.02375879742703867	0.008920051166728818	0.03584154634742799	0.09259876786938566	0.031121361414376405	0.019958706706369064	0.01564269140930061
549	0.10324085606470669	0.06681113283652827	0.014908341543769804	0.01868386761579555	0.015257343547867274	0.018739554627327615	0.052144495216672394	0.2660430839593293	0.015249439771737358	0.11365197241862429	0.039148952143918114	0.02389377617852388	0.010279244929995357	0.021887726957205315	0.011892308331951503	0.03966187077528146	0.034294786514663396	0.054510984179510356	0.0546195974257182	0.02508066496087386
550	0.1406210135391843	0.07700404304618284	0.01665739038708593	0.020139314743060032	0.062324685643620016	0.04948489601935787	0.018268182713849345	0.041960456892693156	0.02018193609583776	0.12504371641252	0.01938872417134242	0.03536174199747121	0.01623577122831821	0.0200017763697562	0.01776989292079698	0.1299208577729216	0.08500763940102751	0.05331241031300448	0.037171233629449164	0.014144316702520967
551	0.07799018566347095	0.03627137000439581	0.0169368890624793	0.0644000611430236	0.1533069601001805	0.08038319410215765	0.013673304486132404	0.039566290440761986	0.008185103155161445	0.10827023899397085	0.028916606205357822	0.012825751139560568	0.02385370232758619	0.04456860105984386	0.004856151764526909	0.04756996711732842	0.0723717959889979	0.09358427181388584	0.030437735076526782	0.042031820354651216
552	0.04998798744746832	0.05270703584477155	0.04979709164058762	0.028172577666095742	0.14110268758379702	0.03048934592115358	0.024839529248281117	0.014761969149601118	0.021299165949358673	0.02134075230288866	0.0507015575141718	0.019305331373361826	0.013874540644181749	0.02386854509174442	0.02755515088072776	0.02457292095305502	0.0235154028295137	0.027267136718021372	0.23323285063541035	0.1216084206058086
553	0.13209118742998185	0.012752735168584065	0.0243081005095321	0.01596512281192896	0.03674725871556827	0.18432344701156225	0.01733310246299982	0.0190550781665786	0.024665104885526392	0.040497848250136685	0.2358445035342126	0.019436088107188575	0.006178371373550157	0.020600986201711784	0.014354233962301973	0.08048732695551594	0.0697718674949834	0.010268872039311773	0.024886143371437224	0.010432621547387536
554	0.06991122750193984	0.1803844794328182	0.026510839016298793	0.016679197266009943	0.03716731306273013	0.020589739548749614	0.022812879752446568	0.09404842397881963	0.012995537443198176	0.13589606441039456	0.06982913159676786	0.019722871440218278	0.012790551291962415	0.05166718471256091	0.032565805267373106	0.03754893463531748	0.028734937627178315	0.08546124079149435	0.026593808653947445	0.01808983256977444
555	0.08457660791497928	0.010061398315094174	0.05806750262484601	0.10438510976439314	0.02131959117740612	0.017164910257777055	0.02412478692322342	0.045895040739118896	0.0391332989996005	0.0910198388892907	0.052240316476551	0.04714650105831856	0.008072994239165071	0.07021688647511508	0.03400626234192588	0.09844025109743322	0.030616418531308403	0.03392670122481529	0.08048695183280079	0.04909863111683741
556	0.03678637463518232	0.012282909228293058	0.053246233301779806	0.019241277386220168	0.02259808528716374	0.004344011962371914	0.08284169829290161	0.1768239591358404	0.07291954333012401	0.07943628991538158	0.02517440375644416	0.166936226113458	0.005460738639556071	0.013818943751647043	0.03066349673400497	0.04137947125027006	0.02439392709393152	0.10192859489164179	0.015165641540613171	0.014558173753174622
557	0.028692757144594055	0.0108988991113982	0.05699992905206372	0.06721005671520043	0.03904944280098954	0.33369233345412647	0.027166517615436203	0.011168370274090192	0.046283989508125616	0.014163346900569895	0.022540151563649833	0.0319285231317941	0.009293753564205157	0.12044845204090086	0.03620711524716592	0.015572880120334693	0.01320599187626244	0.04955710106415898	0.04268292636782339	0.023237462447110283
558	0.06174889970171451	0.01256880403657132	0.014894946527006021	0.023864675339040065	0.1596333702397851	0.010054070058788283	0.02431856654694962	0.03892666310106321	0.016572065504750693	0.08150577539142326	0.050419480955180805	0.013008567648649624	0.017532442119976857	0.14132955284552154	0.007165573907380926	0.1522816861411983	0.041554131806523446	0.0742239640937247	0.01988509369199736	0.03851167034275436
559	0.01897792431156495	0.055767054644739474	0.015430643756393464	0.01766159306830631	0.054091869390770764	0.009274091250692283	0.02140918005988875	0.038490243663269585	0.017004944846891842	0.456721854589788	0.048878340774566965	0.016415844739154296	0.01382753497837129	0.0321883439658871	0.007669182971366924	0.01878293502854391	0.011208961030031363	0.07605802473853927	0.04515673129766561	0.02498470089356783
560	0.044012840778811374	0.01954719870945697	0.02203581633938348	0.0426001036681303	0.017701482112326153	0.008071396319283155	0.03610304092522846	0.01005318586368701	0.05079327590855303	0.048396540695632366	0.04762361626844561	0.039924172111563995	0.04213390593329986	0.21151142770976025	0.07859655225245299	0.0809809329955297	0.10803057633944162	0.055019674683517504	0.018040963406524033	0.01882329697897214
561	0.026528597281087002	0.20063582959787105	0.014644760916575834	0.014068013660391607	0.04870788673903318	0.03135536547208091	0.019373143132558782	0.17165940919435294	0.01621264580615055	0.11123952070870852	0.03454172036940825	0.019604524231708862	0.01230624850933912	0.025192340224524618	0.01860886708477436	0.007675186294014023	0.012428706791342461	0.14649032595973593	0.035741337786561474	0.03298557023978054
562	0.05749565932497402	0.015720660681928688	0.06553373825159428	0.05568392433424448	0.02872660387885172	0.025590281822973748	0.05917630732401192	0.03991683021131194	0.028517376126181947	0.06974510366393115	0.019466727747439544	0.08348365742344889	0.007661340929011208	0.0413228130256609	0.13336935954478196	0.03518527632723902	0.12975284014938193	0.05851172768106946	0.022853089063900215	0.022286682488063012
563	0.048684466480130605	0.027169026721150277	0.02992305311336088	0.019037241159763414	0.0369861389400245	0.014483504486245365	0.022636204911950283	0.36552158395119844	0.04427615399815916	0.08010114798704342	0.052282283855247615	0.017756327844981743	0.023681359967490562	0.02523059782828503	0.007196902719923502	0.01848431256923389	0.03239524263985499	0.07814406238939585	0.03474076491024732	0.021269623526313175
564	0.01681721373809909	0.36277543196680345	0.02281980741469301	0.02789352722974491	0.0497040387682585	0.04547987699777805	0.027990329436915495	0.02804963311301566	0.029088615897665898	0.06993288346103123	0.030766289596533564	0.03066917024437336	0.01581652807537952	0.02607791161259428	0.019907301138101616	0.05070978208244333	0.05381603461428347	0.0243096796002553	0.03012754613742452	0.037248398874605744
565	0.017300005632375416	0.05811609283790407	0.025743177039878367	0.016526881471563618	0.07419514368934517	0.009692383426357136	0.020614778957460153	0.25878226822500167	0.015754174707707704	0.16647583797891238	0.03180131667977055	0.030135650697983015	0.008594604784076119	0.018343450949392298	0.0045137225271606385	0.00800382986344076	0.04827804511394504	0.04256730890341209	0.06818502828840856	0.0763762982259052
