# Supplementary material for: Implications of localized charge for human influenza A H1N1 hemagglutinin evolution: Insights from deep mutational scans
Source: PLoS Comput Biol. 2020 Jun 25;16(6):e1007892. doi: 10.1371/journal.pcbi.1007892 (PMC7316228; doi:10.1371/journal.pcbi.1007892)
Supplement: S1 Analyses — (ZIP) [file pcbi.1007892.s013.zip › Analyses/Beta.txt]

	ASA	RSA	SS	SS_class	amino_acid	site
0	61	0.5865384615384616	T	loop	G	226
1	41	0.23563218390804597	-	loop	V	101
2	4	0.031007751937984496	H	helix	A	123
3	7	0.040697674418604654	H	helix	T	126
4	67	0.3471502590673575	H	helix	D	207
5	38	0.36538461538461536	I	helix	G	216
6	51	0.18613138686131386	H	helix	R	81
7	67	0.5193798449612403	T	loop	A	84
8	13	0.10077519379844961	-	loop	A	170
9	0	0.0	E	strand	I	45
10	90	0.3284671532846715	T	loop	R	176
11	28	0.12556053811659193	H	helix	E	35
12	12	0.05970149253731343	H	helix	L	38
13	0	0.0	H	helix	L	137
14	1	0.005813953488372093	H	helix	T	27
15	0	0.0	E	strand	V	257
16	0	0.0	E	strand	Y	260
17	1	0.004975124378109453	H	helix	L	282
18	53	0.23660714285714285	T	loop	H	285
19	39	0.22674418604651161	H	helix	T	147
20	0	0.0	H	helix	L	150
21	10	0.09615384615384616	T	loop	G	239
22	0	0.0	E	strand	G	242
23	0	0.0	E	strand	A	245
24	0	0.0	H	helix	L	120
25	85	0.37777777777777777	H	helix	Q	203
26	23	0.116751269035533	H	helix	I	206
27	109	0.5647668393782384	T	loop	D	113
28	0	0.0	H	helix	K	71
29	24	0.15483870967741936	H	helix	S	80
30	75	0.2737226277372263	E	strand	R	41
31	0	0.0	E	strand	Y	44
32	0	0.0	H	helix	A	34
33	0	0.0	E	strand	K	232
34	55	0.31976744186046513	H	helix	T	186
35	65	0.23722627737226276	H	helix	R	189
36	0	0.0	E	strand	I	256
37	0	0.0	E	strand	T	179
38	14	0.10852713178294573	H	helix	A	182
39	22	0.09821428571428571	T	loop	M	153
40	128	0.5714285714285714	S	loop	H	156
41	1	0.004975124378109453	H	helix	L	146
42	33	0.1375	H	helix	F	149
43	92	0.4107142857142857	-	loop	H	24
44	0	0.0	G	helix	T	107
45	58	0.25892857142857145	G	helix	H	110
46	111	0.4220532319391635	S	loop	Y	103
47	33	0.12043795620437957	E	strand	R	255
48	0	0.0	H	helix	L	136
49	24	0.18604651162790697	H	helix	A	222
50	13	0.08176100628930817	E	strand	P	65
51	8	0.05161290322580645	G	helix	S	68
52	0	0.0	-	loop	A	215
53	52	0.5	T	loop	G	90
54	17	0.08629441624365482	E	strand	I	93
55	3	0.014925373134328358	-	loop	L	160
56	0	0.0	H	helix	A	185
57	0	0.0	H	helix	L	188
58	1	0.004975124378109453	E	strand	L	47
59	146	0.7487179487179487	T	loop	N	50
60	116	0.4915254237288136	-	loop	K	53
61	18	0.13953488372093023	S	loop	A	266
62	106	0.5492227979274611	H	helix	D	269
63	0	0.0	E	strand	I	259
64	22	0.11282051282051282	H	helix	N	134
65	74	0.27007299270072993	-	loop	R	159
66	11	0.05583756345177665	E	strand	I	229
67	16	0.12403100775193798	S	loop	A	40
68	44	0.4230769230769231	T	loop	G	251
69	39	0.25161290322580643	-	loop	S	254
70	149	0.6622222222222223	G	helix	Q	97
71	47	0.23383084577114427	-	loop	L	100
72	67	0.3004484304932735	H	helix	E	119
73	1	0.004166666666666667	E	strand	F	64
74	0	0.0	H	helix	M	209
75	6	0.031088082901554404	-	loop	D	212
76	167	0.8564102564102564	T	loop	N	173
77	91	0.3192982456140351	-	loop	W	163
78	95	0.4260089686098655	G	helix	E	166
79	202	0.8977777777777778	-	loop	Q	265
80	17	0.08629441624365482	H	helix	I	140
81	51	0.18613138686131386	-	loop	R	63
82	11	0.05641025641025641	H	helix	N	130
83	0	0.0	H	helix	A	133
84	8	0.04145077720207254	-	loop	D	155
85	28	0.11864406779661017	H	helix	K	30
86	2	0.01015228426395939	H	helix	I	275
87	2	0.01015228426395939	H	helix	I	278
88	0	0.0	E	strand	G	248
89	22	0.08029197080291971	E	strand	R	241
90	16	0.09302325581395349	E	strand	T	116
91	114	0.5671641791044776	H	helix	L	199
92	0	0.0	H	helix	L	74
93	4	0.031007751937984496	H	helix	A	77
94	13	0.0456140350877193	H	helix	W	208
95	1	0.004464285714285714	G	helix	M	67
96	63	0.2825112107623318	-	loop	E	169
97	85	0.5345911949685535	T	loop	P	172
98	29	0.10583941605839416	S	loop	R	162
99	111	0.49333333333333335	H	helix	Q	37
100	77	0.28102189781021897	S	loop	R	59
101	64	0.28699551569506726	S	loop	E	62
102	16	0.1032258064516129	H	helix	S	281
103	167	0.7076271186440678	H	helix	K	284
104	10	0.06289308176100629	H	helix	P	143
105	12	0.05333333333333334	H	helix	Q	274
106	102	0.45739910313901344	H	helix	E	277
107	138	0.7076923076923077	H	helix	N	152
108	33	0.2558139534883721	E	strand	A	235
109	132	0.48175182481751827	T	loop	R	238
110	0	0.0	E	strand	D	231
111	31	0.1781609195402299	T	loop	V	106
112	128	0.7441860465116279	T	loop	T	112
113	0	0.0	H	helix	L	73
114	5	0.03225806451612903	-	loop	S	264
115	61	0.3546511627906977	H	helix	T	193
116	71	0.35323383084577115	S	loop	L	196
117	0	0.0	I	helix	L	218
118	78	0.5032258064516129	H	helix	S	221
119	58	0.3005181347150259	H	helix	D	83
120	126	0.56	S	loop	Q	86
121	103	0.4618834080717489	-	loop	E	175
122	4	0.023255813953488372	E	strand	T	178
123	0	0.0	H	helix	P	181
124	37	0.16591928251121077	E	strand	E	56
125	30	0.1744186046511628	H	helix	T	139
126	3	0.028846153846153848	-	loop	G	142
127	18	0.08955223880597014	T	loop	L	49
128	15	0.0872093023255814	E	strand	T	262
129	18	0.09230769230769231	G	helix	N	168
130	103	0.7984496124031008	T	loop	A	225
131	26	0.10833333333333334	E	strand	F	228
132	1	0.004975124378109453	E	strand	L	247
133	44	0.2838709677419355	H	helix	S	122
134	0	0.0	H	helix	I	125
135	13	0.06467661691542288	H	helix	L	192
136	3	0.013392857142857142	E	strand	M	115
137	107	0.3905109489051095	H	helix	R	118
138	23	0.11442786069651742	T	loop	L	89
139	112	0.40875912408759124	E	strand	R	92
140	32	0.1839080459770115	H	helix	V	82
141	70	0.6730769230769231	T	loop	G	85
142	0	0.0	E	strand	G	43
143	4	0.017937219730941704	E	strand	E	46
144	61	0.5865384615384616	T	loop	G	39
145	74	0.33035714285714285	H	helix	M	268
146	0	0.0	H	helix	L	191
147	0	0.0	E	strand	V	258
148	2	0.011627906976744186	E	strand	T	261
149	0	0.0	H	helix	V	72
150	22	0.1116751269035533	H	helix	I	283
151	5	0.029069767441860465	-	loop	T	158
152	101	0.45089285714285715	H	helix	H	151
153	101	0.452914798206278	H	helix	E	26
154	88	0.5057471264367817	H	helix	V	29
155	46	0.2967741935483871	-	loop	S	96
156	0	0.0	H	helix	C	121
157	0	0.0	H	helix	A	124
158	0	0.0	E	strand	I	244
159	44	0.16058394160583941	H	helix	R	202
160	0	0.0	H	helix	L	205
161	190	0.852017937219731	S	loop	E	195
162	0	0.0	H	helix	F	70
163	22	0.08365019011406843	-	loop	Y	95
164	27	0.16981132075471697	T	loop	P	165
165	1	0.005813953488372093	H	helix	T	187
166	73	0.3093220338983051	H	helix	K	190
167	60	0.31088082901554404	H	helix	D	33
168	91	0.47150259067357514	H	helix	D	36
169	51	0.2537313432835821	E	strand	L	55
170	20	0.072992700729927	H	helix	R	271
171	39	0.3023255813953488	H	helix	A	280
172	102	0.45739910313901344	H	helix	E	145
173	39	0.3023255813953488	H	helix	A	148
174	2	0.019230769230769232	E	strand	G	234
175	155	0.6567796610169492	G	helix	K	109
176	0	0.0	-	loop	S	240
177	66	0.34196891191709844	G	helix	D	99
178	135	0.6053811659192825	S	loop	E	102
179	8	0.05161290322580645	H	helix	S	201
180	0	0.0	H	helix	G	76
181	2	0.008928571428571428	-	loop	M	66
182	0	0.0	G	helix	T	69
183	104	0.3795620437956204	-	loop	R	91
184	38	0.29457364341085274	T	loop	A	211
185	45	0.25862068965517243	S	loop	V	214
186	0	0.0	H	helix	M	184
187	75	0.436046511627907	-	loop	T	267
188	79	0.3542600896860987	H	helix	E	270
189	1	0.0051813471502590676	T	loop	D	177
190	26	0.25	-	loop	G	52
191	16	0.07960199004975124	H	helix	L	135
192	170	0.7203389830508474	H	helix	K	144
193	30	0.18867924528301888	T	loop	P	105
194	107	0.4798206278026906	G	helix	E	108
195	154	0.7897435897435897	G	helix	N	98
196	146	0.7564766839378239	T	loop	D	250
197	41	0.2578616352201258	-	loop	P	253
198	0	0.0	E	strand	I	243
199	1	0.007751937984496124	E	strand	A	246
200	66	0.41509433962264153	I	helix	P	217
201	69	0.2518248175182482	I	helix	R	220
202	1	0.004975124378109453	H	helix	L	79
203	89	0.3991031390134529	H	helix	E	210
204	132	0.559322033898305	-	loop	K	213
205	146	0.6488888888888888	-	loop	Q	88
206	48	0.2436548223350254	-	loop	I	171
207	39	0.20207253886010362	-	loop	D	174
208	2	0.009950248756218905	G	helix	L	167
209	2	0.011494252873563218	E	strand	V	42
210	31	0.16062176165803108	E	strand	D	48
211	78	0.6046511627906976	H	helix	A	200
212	96	0.3368421052631579	-	loop	W	286
213	0	0.0	-	loop	D	129
214	0	0.0	H	helix	A	132
215	0	0.0	H	helix	G	279
216	47	0.4519230769230769	T	loop	G	154
217	37	0.21264367816091953	S	loop	V	157
218	51	0.32075471698113206	-	loop	P	224
219	34	0.2138364779874214	S	loop	P	249
220	151	0.6398305084745762	-	loop	K	252
221	45	0.22388059701492538	T	loop	L	111
222	1	0.009615384615384616	-	loop	G	114
223	0	0.0	H	helix	V	117
224	0	0.0	H	helix	C	75
225	0	0.0	H	helix	V	78
226	68	0.3953488372093023	-	loop	T	198
227	37	0.18407960199004975	-	loop	L	223
228	5	0.03225806451612903	-	loop	S	104
229	56	0.29015544041450775	-	loop	D	161
230	2	0.008968609865470852	T	loop	E	164
231	16	0.12403100775193798	H	helix	A	183
232	45	0.1875	E	strand	F	58
233	145	0.6502242152466368	T	loop	E	61
234	10	0.06451612903225806	-	loop	S	128
235	62	0.4	T	loop	S	51
236	89	0.4517766497461929	E	strand	I	54
237	83	0.5220125786163522	H	helix	P	25
238	38	0.1890547263681592	H	helix	L	28
239	132	0.48175182481751827	H	helix	R	273
240	12	0.09302325581395349	H	helix	A	276
241	109	0.48878923766816146	S	loop	E	237
242	53	0.18596491228070175	-	loop	W	227
243	1	0.007751937984496124	E	strand	A	230
244	37	0.16444444444444445	H	helix	Q	204
245	49	0.21875	S	loop	M	127
246	24	0.23076923076923078	S	loop	G	194
247	1	0.004975124378109453	S	loop	L	197
248	0	0.0	I	helix	L	219
249	132	0.5892857142857143	-	loop	H	94
250	9	0.04035874439461883	-	loop	E	87
251	111	0.4703389830508475	H	helix	K	32
252	44	0.2838709677419355	E	strand	S	57
253	34	0.2138364779874214	T	loop	P	60
254	38	0.16964285714285715	-	loop	M	180
255	45	0.4326923076923077	S	loop	G	263
256	92	0.5348837209302325	H	helix	T	138
257	50	0.4807692307692308	T	loop	G	141
258	13	0.06666666666666667	H	helix	N	272
259	0	0.0	H	helix	T	131
260	2	0.012903225806451613	E	strand	S	233
261	21	0.20192307692307693	-	loop	G	236
262	0	0.0	H	helix	V	31
