# Supplementary material for: Implications of localized charge for human influenza A H1N1 hemagglutinin evolution: Insights from deep mutational scans
Source: PLoS Comput Biol. 2020 Jun 25;16(6):e1007892. doi: 10.1371/journal.pcbi.1007892 (PMC7316228; doi:10.1371/journal.pcbi.1007892)
Supplement: S1 Analyses — (ZIP) [file pcbi.1007892.s013.zip › Analyses/README.sh]

The following Supplementary files for analyses are contained in this .zip file:

	(1)	AnalysesCode.R

This code performs the main analyses for the manuscript, and generates the majority of the figures. Files (3)-(10) are required to run this code.

	(2)	AnalysesCode_AlternativeClustering.R

This code is adapted from (1) and generates supplementary figures for the alternative clustering scheme briefly discussed in the main text and presented in the Supplementary work.
	
	(3)	summary_avgprefs.csv

This text file contains the RSA data and is generated as described in the Methods in the main text, with the DSSP file in sequential numbering for 1RVX sent by the Bloom Lab.

	(4)	HARSAData.txt

This text file contains the RSA data and is generated as described in the Methods in the main text, with the DSSP file (used in Doud and Bloom (2016) [ref. 22]) available at https://github.com/jbloomlab/dms_tools2/blob/master/examples/Doud2016/data/1RVX_trimer_sequentialnumbering.dssp

	(5)	RatesNormalizedHA

This text file contains the Rate4Site (Mayrose et al., 2004) [ref. 27] evolutionary rates for the H1N1 HA, as described in the Methods in the main text.

	(6)	DistIndividualSites.txt

This text file stores the output of script (13), and contains the distances of the centroid of each residue to the centroid of the receptor binding site (see Methods in the main text for more details).

	(7)	AllSequencesAccessionNumbersFeb3.fasta

This file contains all the aligned sequences downloaded from fludb [http://www.fludb.org] (Zhang et al., 2017) [ref. 28] (see Methods).
	
	(8)	beta_aa_bloom.txt

This file contains the amino acid preferences used by Bloom (2014) [ref. 29] for TEM-1 beta-lactamase, and is a file available from Bloom (2014) [ref. 29] (under the name "amino_acid_preferences.txt").

	(9)	Beta.txt

This file contains the RSAs for beta-lactamase, obtained as described in the Methods. The DSSP file (used in Bloom (2014)) is at https://github.com/jbloom/phyloExpCM/blob/master/examples/2014Analysis_lactamase/1XPB_renumbered.dssp

	(10)	RatesNormalizedBetaLactamase

This file contains the TEM-1 beta-lactamase Rate4Site (Mayrose et al., 2004) [ref. 27] evolutionary rates, obtained with the sequences given in Bloom (2014) [ref. 29]. 

	(11)	scriptColourSequential.py

This python script is a PyMOL script that produces the coloured HA monomer seen in Figure 2A, and needs File (13) to run.

	(12)	scriptDistRBS.py

This python script is also a PyMOL script, and requires File (13) to run. It produces the distances from the centroid of each residue to the centroid of the receptor binding site.


	(13)	ChainASeq.pdb

This .pdb file is for the HA monomer, obtained using pdb-tools (Rodrigues et al., 2018) [ref. 38] on 1RVX_trimer_sequentialnumbering.pdb sent by the Bloom Lab.

	(14)	AccessionNumbersFeb3.fasta

This is the file containing unique sequences used with Rate4Site (Mayrose et al., 2004) [ref. 27] to obtain the normalized evolutionary rates.
