# Supplementary material for: Implications of localized charge for human influenza A H1N1 hemagglutinin evolution: Insights from deep mutational scans
Source: PLoS Comput Biol. 2020 Jun 25;16(6):e1007892. doi: 10.1371/journal.pcbi.1007892 (PMC7316228; doi:10.1371/journal.pcbi.1007892)
Supplement: S1 Analyses — (ZIP) [file pcbi.1007892.s013.zip › Analyses/RatesNormalizedHA]

#Rates were calculated using the expectation of the posterior rate distribution
#Prior distribution is Gamma with 16 discrete categories

#SEQ: the amino acid in the reference sequence in one letter code.
#SCORE: The conservation scores. lower value = higher conservation.
#QQ-INTERVAL: the confidence interval for the rate estimates. The default interval is 25-75 percentiles
#STD: the standard deviation of the posterior rate distribution.
#MSA DATA: The number of aligned sequences having an amino acid (non-gapped) from the overall number of sequences at each position.

#POS SEQ  SCORE    QQ-INTERVAL     STD      MSA DATA
#The alpha parameter 0.381966
    1     M   -0.68   [-0.7443,-0.6804]    0.11  958/958
    2     K  0.4964   [0.0003861,0.6452]  0.5372  958/958
    3     A   1.527   [ 1.194, 2.117]  0.5723  957/958
    4     K   1.363   [ 1.194, 2.117]  0.6442  958/958
    5     L  0.5585   [0.0003861, 1.194]  0.6183  958/958
    6     L  0.5402   [0.0003861,0.6452]  0.6111  958/958
    7     V    1.56   [ 1.194, 2.117]  0.5729  958/958
    8     L -0.6339   [-0.7443,-0.6322]  0.1845  958/958
    9     L -0.6339   [-0.7443,-0.6322]  0.1845  958/958
   10     Y   1.734   [ 1.194, 2.117]  0.9805  958/958
   11     A  0.2986   [0.0003861,0.6452]  0.4149  958/958
   12     F   1.771   [ 1.194, 2.117]  0.9202  958/958
   13     V   1.299   [ 1.194, 2.117]  0.5725  958/958
   14     A -0.1731   [-0.3574,0.0003861]  0.3132  958/958
   15     T  0.1218   [-0.2025,0.2716]  0.3756  958/958
   16     D   1.368   [0.6452, 2.117]  0.6866  958/958
   17     A -0.6833   [-0.7443,-0.6804]  0.1046  958/958
   18     D -0.2728   [-0.4755,-0.2025]  0.3085  958/958
   19     T -0.5287   [-0.6804,-0.4755]  0.1871  958/958
   20     I -0.5065   [-0.6322,-0.3574]  0.2061  957/958
   21     C -0.2721   [-0.5653,0.0003861]   0.405  958/958
   22     I -0.1851   [-0.3574,0.0003861]  0.3068  958/958
   23     G -0.3252   [-0.5653,-0.2025]  0.3602  958/958
   24     Y -0.2996   [-0.5653,-0.2025]  0.3819  957/958
   25     H -0.6775   [-0.7443,-0.6804]  0.1141  958/958
   26     A -0.6833   [-0.7443,-0.6804]  0.1046  958/958
   27     N -0.6849   [-0.7443,-0.6804]  0.1021  958/958
   28     N -0.6849   [-0.7443,-0.6804]  0.1021  958/958
   29     S -0.5451   [-0.6804,-0.4755]  0.1732  958/958
   30     T -0.6873   [-0.7443,-0.6804] 0.09821  958/958
   31     D -0.6718   [-0.7443,-0.6322]  0.1234  958/958
   32     T -0.5291   [-0.6804,-0.4755]  0.1868  958/958
   33     V -0.3428   [-0.5653,-0.2025]  0.2632  958/958
   34     D -0.6718   [-0.7443,-0.6322]  0.1234  958/958
   35     T -0.6873   [-0.7443,-0.6804] 0.09821  958/958
   36     I  0.5393   [0.2716,0.6452]   0.476  958/958
   37     F  0.2638   [-0.2025,0.6452]  0.5492  957/958
   38     E -0.4459   [-0.6322,-0.3574]  0.2577  957/958
   39     K -0.4329   [-0.6322,-0.3574]  0.2687  958/958
   40     N -0.6849   [-0.7443,-0.6804]  0.1021  958/958
   41     V  -0.683   [-0.7443,-0.6804]  0.1052  958/958
   42     A -0.3682   [-0.5653,-0.2025]  0.2465  958/958
   43     V  -0.683   [-0.7443,-0.6804]  0.1052  958/958
   44     T -0.6873   [-0.7443,-0.6804] 0.09821  958/958
   45     H -0.4934   [-0.6322,-0.3574]  0.2171  958/958
   46     S -0.5451   [-0.6804,-0.4755]  0.1732  958/958
   47     V -0.5135   [-0.6804,-0.4755]  0.2002  958/958
   48     N -0.5203   [-0.6804,-0.4755]  0.1942  958/958
   49     L -0.3346   [-0.5653,-0.2025]  0.3524  958/958
   50     L -0.6339   [-0.7443,-0.6322]  0.1845  958/958
   51     E -0.6643   [-0.7443,-0.6322]  0.1354  958/958
   52     D    1.05   [0.6452, 1.194]  0.5837  958/958
   53     R   1.494   [ 1.194, 2.117]  0.5604  958/958
   54     H -0.4936   [-0.6322,-0.3574]   0.217  958/958
   55     N -0.1872   [-0.3574,0.0003861]  0.3054  958/958
   56     G -0.6309   [-0.7443,-0.6322]  0.1895  958/958
   57     K -0.2039   [-0.4755,0.0003861]  0.3532  958/958
   58     L -0.6339   [-0.7443,-0.6322]  0.1845  958/958
   59     C -0.6163   [-0.7443,-0.5653]   0.213  958/958
   60     K   1.354   [0.6452, 2.117]  0.6812  958/958
   61     L -0.3361   [-0.5653,-0.2025]  0.3511  958/958
   62     K  0.2591   [0.0003861,0.6452]  0.4819  958/958
   63     G -0.6309   [-0.7443,-0.6322]  0.1895  958/958
   64     I    1.23   [0.6452, 1.194]  0.5792  958/958
   65     A -0.1738   [-0.3574,0.0003861]  0.3128  957/958
   66     P -0.6423   [-0.7443,-0.6322]   0.171  958/958
   67     L -0.03703   [-0.3574,0.2716]   0.461  958/958
   68     Q -0.07607   [-0.3574,0.0003861]  0.3657  958/958
   69     L -0.6339   [-0.7443,-0.6322]  0.1845  958/958
   70     G -0.3252   [-0.5653,-0.2025]  0.3603  958/958
   71     K  0.4297   [0.0003861,0.6452]  0.4671  958/958
   72     C -0.6163   [-0.7443,-0.5653]   0.213  958/958
   73     N -0.07793   [-0.3574,0.0003861]  0.3206  958/958
   74     I  0.3314   [0.0003861,0.6452]  0.4285  958/958
   75     I -0.3447   [-0.5653,-0.2025]  0.2618  958/958
   76     G -0.6309   [-0.7443,-0.6322]  0.1895  958/958
   77     W 0.01591   [-0.4755,0.2716]  0.6453  958/958
   78     L  0.8245   [0.2716, 1.194]  0.5453  958/958
   79     L -0.6339   [-0.7443,-0.6322]  0.1845  958/958
   80     G -0.6309   [-0.7443,-0.6322]  0.1895  958/958
   81     N -0.6849   [-0.7443,-0.6804]  0.1021  958/958
   82     P -0.6423   [-0.7443,-0.6322]   0.171  958/958
   83     E -0.2254   [-0.4755,0.0003861]  0.3393  958/958
   84     C -0.6163   [-0.7443,-0.5653]   0.213  958/958
   85     D  0.4641   [0.0003861,0.6452]   0.523  958/958
   86     S    0.92   [0.6452, 1.194]  0.6075  958/958
   87     L -0.3362   [-0.5653,-0.2025]   0.351  958/958
   88     L   1.758   [ 1.194, 2.117]   0.636  958/958
   89     P   1.388   [ 1.194, 2.117]  0.5679  958/958
   90     A   2.435   [ 2.117, 2.117]   1.111  957/958
   91     R   1.928   [ 1.194, 2.117]  0.7062  958/958
   92     S -0.3974   [-0.5653,-0.2025]  0.2276  958/958
   93     W -0.5342   [-0.7337,-0.4755]  0.3446  958/958
   94     S -0.5448   [-0.6804,-0.4755]  0.1734  958/958
   95     Y -0.6238   [-0.7443,-0.5653]  0.2008  958/958
   96     I -0.1854   [-0.3574,0.0003861]  0.3066  958/958
   97     V  0.1722   [-0.2025,0.2716]  0.3977  958/958
   98     E -0.4457   [-0.6322,-0.3574]  0.2579  958/958
   99     T   1.442   [ 1.194, 2.117]   0.585  958/958
  100     P  0.6272   [0.2716, 1.194]  0.5902  958/958
  101     N   1.624   [ 1.194, 2.117]  0.5546  958/958
  102     S -0.2581   [-0.4755,0.0003861]  0.3181  958/958
  103     E  0.8876   [0.6452, 1.194]  0.5974  958/958
  104     N -0.6849   [-0.7443,-0.6804]  0.1021  958/958
  105     G -0.6309   [-0.7443,-0.6322]  0.1895  958/958
  106     A  0.7857   [0.2716, 1.194]  0.5039  958/958
  107     C -0.6163   [-0.7443,-0.5653]   0.213  958/958
  108     Y -0.6238   [-0.7443,-0.5653]  0.2008  958/958
  109     P -0.6423   [-0.7443,-0.6322]   0.171  958/958
  110     G -0.6309   [-0.7443,-0.6322]  0.1895  958/958
  111     D   3.828   [ 2.117, 4.871]   1.361  958/958
  112     F -0.006688   [-0.3574,0.2716]  0.4802  958/958
  113     I   1.566   [ 1.194, 2.117]   0.572  958/958
  114     D  0.5146   [0.2716,0.6452]  0.5014  958/958
  115     Y -0.6238   [-0.7443,-0.5653]  0.2008  958/958
  116     E -0.4455   [-0.6322,-0.3574]   0.258  956/958
  117     E -0.6643   [-0.7443,-0.6322]  0.1354  957/958
  118     L -0.6339   [-0.7443,-0.6322]  0.1845  958/958
  119     R  0.5526   [0.2716,0.6452]  0.5162  958/958
  120     E  -0.446   [-0.6322,-0.3574]  0.2576  958/958
  121     Q -0.2721   [-0.4755,-0.2025]  0.3087  957/958
  122     L -0.6339   [-0.7443,-0.6322]  0.1845  958/958
  123     S -0.09866   [-0.3574,0.0003861]  0.3108  957/958
  124     S -0.5448   [-0.6804,-0.4755]  0.1734  956/958
  125     V  0.6963   [0.2716, 1.194]  0.5024  958/958
  126     S  -0.545   [-0.6804,-0.4755]  0.1733  958/958
  127     S -0.5451   [-0.6804,-0.4755]  0.1732  958/958
  128     L -0.007991   [-0.3574,0.2716]  0.4794  958/958
  129     E  0.2137   [-0.2025,0.6452]  0.4605  958/958
  130     R -0.2611   [-0.4755,0.0003861]  0.3159  958/958
  131     F -0.6291   [-0.7443,-0.5653]  0.1922  958/958
  132     E -0.4459   [-0.6322,-0.3574]  0.2577  958/958
  133     I -0.01706   [-0.2025,0.2716]  0.3501  958/958
  134     F -0.6291   [-0.7443,-0.5653]  0.1922  958/958
  135     P -0.0902   [-0.3574,0.0003861]  0.4265  958/958
  136     K -0.4327   [-0.6322,-0.3574]  0.2689  958/958
  137     E   2.327   [ 2.117, 2.117]   1.034  958/958
  138     S   1.153   [0.6452, 1.194]  0.5461  958/958
  139     S -0.5451   [-0.6804,-0.4755]  0.1732  958/958
  140     W -0.5342   [-0.7337,-0.4755]  0.3446  958/958
  141     P  0.1876   [-0.2025,0.6452]  0.5085  958/958
  142     N   4.863   [ 4.871, 4.871]  0.1488  942/958
  143     H -0.4935   [-0.6322,-0.3574]   0.217  958/958
  144     T     1.5   [ 1.194, 2.117]  0.5724  958/958
  145     F   1.626   [ 1.194, 2.117]  0.5548  957/958
  146     N   4.667   [ 4.871, 4.871]  0.7337  167/958
  147     G -0.6309   [-0.7443,-0.6322]  0.1895  958/958
  148     V -0.1713   [-0.3574,0.0003861]  0.3144  958/958
  149     T -0.07876   [-0.3574,0.0003861]  0.3202  957/958
  150     A  0.6847   [0.2716, 1.194]  0.4974  957/958
  151     S   1.018   [0.6452, 1.194]  0.5299  958/958
  152     C -0.6163   [-0.7443,-0.5653]   0.213  958/958
  153     S -0.3771   [-0.5653,-0.2025]  0.2407  958/958
  154     H  0.1055   [-0.2025,0.2716]   0.408  958/958
  155     R   1.248   [0.6452, 2.117]  0.5817  958/958
  156     G  0.5796   [0.0003861, 1.194]  0.6269  958/958
  157     K   4.863   [ 4.871, 4.871]  0.1429  956/958
  158     S   1.427   [ 1.194, 2.117]  0.5588  955/958
  159     S -0.5451   [-0.6804,-0.4755]  0.1732  958/958
  160     F -0.6291   [-0.7443,-0.5653]  0.1922  958/958
  161     Y -0.6238   [-0.7443,-0.5653]  0.2008  958/958
  162     R   1.013   [0.6452, 1.194]  0.6007  958/958
  163     N -0.6849   [-0.7443,-0.6804]  0.1021  958/958
  164     L -0.6339   [-0.7443,-0.6322]  0.1845  958/958
  165     L  0.4862   [0.0003861,0.6452]  0.5873  958/958
  166     W -0.5342   [-0.7337,-0.4755]  0.3446  958/958
  167     L -0.6339   [-0.7443,-0.6322]  0.1845  958/958
  168     T -0.5258   [-0.6804,-0.4755]  0.1896  958/958
  169     K   4.871   [ 4.871, 4.871] 0.001033  941/958
  170     K  0.4743   [0.0003861,0.6452]  0.5277  957/958
  171     G   3.883   [ 2.117, 4.871]   1.333  958/958
  172     D  0.7339   [0.2716, 1.194]  0.6303  958/958
  173     S  0.4246   [0.0003861,0.6452]   0.507  958/958
  174     Y -0.6238   [-0.7443,-0.5653]  0.2008  958/958
  175     P -0.6423   [-0.7443,-0.6322]   0.171  958/958
  176     K    4.87   [ 4.871, 4.871] 0.03447  949/958
  177     L -0.03468   [-0.3574,0.2716]  0.4625  958/958
  178     T   2.735   [ 2.117, 2.117]   1.194  951/958
  179     N   1.703   [ 1.194, 2.117]  0.6564  958/958
  180     S -0.5451   [-0.6804,-0.4755]  0.1732  956/958
  181     Y 0.02486   [-0.3574,0.2716]  0.5003  958/958
  182     V   0.521   [0.2716,0.6452]  0.4689  958/958
  183     N -0.5202   [-0.6804,-0.4755]  0.1943  958/958
  184     N  0.5297   [0.2716,0.6452]  0.4715  957/958
  185     K  0.4831   [0.0003861,0.6452]  0.5314  958/958
  186     G   4.466   [ 4.871, 4.871]   0.982  958/958
  187     K -0.4328   [-0.6322,-0.3574]  0.2688  958/958
  188     E -0.2265   [-0.4755,0.0003861]  0.3386  958/958
  189     V -0.1719   [-0.3574,0.0003861]  0.3141  958/958
  190     L -0.6339   [-0.7443,-0.6322]  0.1845  958/958
  191     V -0.1713   [-0.3574,0.0003861]  0.3144  958/958
  192     L  0.2608   [-0.2025,0.6452]  0.5476  958/958
  193     W -0.5342   [-0.7337,-0.4755]  0.3446  958/958
  194     G -0.3249   [-0.5653,-0.2025]  0.3605  958/958
  195     V  0.5175   [0.2716,0.6452]  0.4677  958/958
  196     H -0.6775   [-0.7443,-0.6804]  0.1141  958/958
  197     H  0.2455   [0.0003861,0.6452]  0.4285  958/958
  198     P -0.3665   [-0.6322,-0.2025]  0.3251  958/958
  199     S   1.058   [0.6452, 1.194]   0.612  957/958
  200     S   1.476   [ 1.194, 2.117]  0.5716  957/958
  201     S  0.7057   [0.2716, 1.194]  0.5033  958/958
  202     D    4.87   [ 4.871, 4.871] 0.02755  956/958
  203     E   4.871   [ 4.871, 4.871]       0  933/958
  204     Q -0.6718   [-0.7443,-0.6322]  0.1233  958/958
  205     Q   4.614   [ 4.871, 4.871]  0.8037  957/958
  206     S   1.976   [ 2.117, 2.117]  0.5484  958/958
  207     L  0.9593   [0.6452, 1.194]  0.6576  958/958
  208     Y -0.6238   [-0.7443,-0.5653]  0.2008  958/958
  209     S   1.767   [ 1.194, 2.117]  0.5918  958/958
  210     N   0.534   [0.2716,0.6452]  0.4731  958/958
  211     G  0.6378   [0.2716, 1.194]  0.5495  958/958
  212     N -0.1761   [-0.3574,0.0003861]  0.3115  958/958
  213     A -0.1753   [-0.3574,0.0003861]   0.312  958/958
  214     Y  0.6687   [0.2716, 1.194]  0.6646  958/958
  215     V  -0.172   [-0.3574,0.0003861]   0.314  958/958
  216     S  -0.381   [-0.5653,-0.2025]  0.2382  958/958
  217     V  -0.683   [-0.7443,-0.6804]  0.1052  958/958
  218     A  0.4299   [0.0003861,0.6452]  0.4673  958/958
  219     S -0.3961   [-0.5653,-0.2025]  0.2284  957/958
  220     S -0.3974   [-0.5653,-0.2025]  0.2276  958/958
  221     N   0.252   [0.0003861,0.6452]  0.4316  958/958
  222     Y -0.6238   [-0.7443,-0.5653]  0.2008  958/958
  223     N  0.2459   [0.0003861,0.6452]  0.3939  958/958
  224     R    1.18   [0.6452, 1.194]  0.6115  958/958
  225     R  0.1879   [-0.2025,0.2716]  0.4478  958/958
  226     F -0.6291   [-0.7443,-0.5653]  0.1922  958/958
  227     T  0.8008   [0.6452, 1.194]  0.5091  958/958
  228     P -0.08636   [-0.3574,0.2716]   0.429  958/958
  229     E -0.6643   [-0.7443,-0.6322]  0.1354  958/958
  230     I -0.1853   [-0.3574,0.0003861]  0.3067  958/958
  231     A   1.194   [0.6452, 1.194]  0.5724  958/958
  232     A    1.61   [ 1.194, 2.117]  0.6665  958/958
  233     R -0.6705   [-0.7443,-0.6322]  0.1254  958/958
  234     P -0.3664   [-0.6322,-0.2025]  0.3252  958/958
  235     K -0.2029   [-0.4755,0.0003861]  0.3538  958/958
  236     V -0.3422   [-0.5653,-0.2025]  0.2636  958/958
  237     K  0.3496   [0.0003861,0.6452]   0.474  958/958
  238     D   4.871   [ 4.871, 4.871] 0.0001523  956/958
  239     Q   0.127   [-0.2025,0.2716]  0.4184  955/958
  240     H    2.78   [ 2.117, 4.871]   1.279  958/958
  241     G -0.6309   [-0.7443,-0.6322]  0.1895  958/958
  242     R -0.6705   [-0.7443,-0.6322]  0.1254  958/958
  243     M  0.5189   [0.2716,0.6452]  0.4672  958/958
  244     N -0.02122   [-0.2025,0.2716]  0.3477  958/958
  245     Y -0.6238   [-0.7443,-0.5653]  0.2008  958/958
  246     Y 0.02511   [-0.3574,0.2716]  0.5005  958/958
  247     W 0.02033   [-0.4755,0.2716]  0.6491  958/958
  248     T -0.3699   [-0.5653,-0.2025]  0.2454  958/958
  249     L -0.3361   [-0.5653,-0.2025]  0.3511  958/958
  250     L  0.2476   [-0.2025,0.6452]  0.5401  958/958
  251     E  0.4387   [0.0003861,0.6452]  0.5129  958/958
  252     P -0.3665   [-0.6322,-0.2025]  0.3251  958/958
  253     G   2.449   [ 2.117, 2.117]   1.268  958/958
  254     D  0.1281   [-0.2025,0.2716]  0.4194  958/958
  255     T -0.2058   [-0.4755,0.0003861]  0.2953  958/958
  256     I -0.1848   [-0.3574,0.0003861]   0.307  958/958
  257     I  0.6574   [0.2716, 1.194]   0.488  958/958
  258     F -0.007632   [-0.3574,0.2716]  0.4796  958/958
  259     E  -0.446   [-0.6322,-0.3574]  0.2577  958/958
  260     A -0.3451   [-0.5653,-0.2025]  0.2616  958/958
  261     T  0.8267   [0.6452, 1.194]  0.5174  958/958
  262     G  -0.325   [-0.5653,-0.2025]  0.3604  958/958
  263     N -0.6849   [-0.7443,-0.6804]  0.1021  958/958
  264     L -0.6339   [-0.7443,-0.6322]  0.1845  958/958
  265     I  0.1674   [-0.2025,0.2716]  0.3954  958/958
  266     A -0.5083   [-0.6322,-0.3574]  0.2044  958/958
  267     P -0.6423   [-0.7443,-0.6322]   0.171  958/958
  268     W  0.7165   [0.2716, 1.194]  0.6235  958/958
  269     Y  0.9631   [0.6452, 1.194]   0.714  957/958
  270     A -0.6833   [-0.7443,-0.6804]  0.1046  958/958
  271     F -0.6291   [-0.7443,-0.5653]  0.1922  958/958
  272     A -0.3439   [-0.5653,-0.2025]  0.2623  958/958
  273     L  0.5069   [0.0003861,0.6452]  0.5959  958/958
  274     S  0.9923   [0.6452, 1.194]  0.5221  958/958
  275     R  -0.265   [-0.4755,0.0003861]  0.3135  957/958
  276     G  0.9106   [0.2716, 1.194]  0.6938  958/958
  277     F   4.368   [ 4.871, 4.871]   1.079  958/958
  278     E  0.5966   [0.2716, 1.194]  0.6341  958/958
  279     S -0.3971   [-0.5653,-0.2025]  0.2278  958/958
  280     G -0.3252   [-0.5653,-0.2025]  0.3602  958/958
  281     I -0.5189   [-0.6804,-0.4755]  0.1956  958/958
  282     I  -0.518   [-0.6804,-0.4755]  0.1963  958/958
  283     T  0.3065   [0.0003861,0.6452]  0.4181  958/958
  284     S -0.6917   [-0.7443,-0.6804] 0.09104  958/958
  285     N  0.5054   [0.2716,0.6452]  0.4623  958/958
  286     A  0.3397   [0.0003861,0.6452]  0.4315  958/958
  287     S   1.663   [ 1.194, 2.117]  0.6422  958/958
  288     M  0.4018   [0.0003861,0.6452]  0.4558  958/958
  289     H   2.207   [ 2.117, 2.117]  0.8883  958/958
  290     E   2.276   [ 2.117, 2.117]  0.9934  958/958
  291     C -0.6163   [-0.7443,-0.5653]   0.213  958/958
  292     N  0.8723   [0.6452, 1.194]  0.5608  958/958
  293     T   1.164   [0.6452, 1.194]  0.5662  958/958
  294     K  0.2308   [0.0003861,0.6452]  0.4686  958/958
  295     C 0.07196   [-0.3574,0.2716]  0.5297  958/958
  296     Q -0.6718   [-0.7443,-0.6322]  0.1233  958/958
  297     T -0.5287   [-0.6804,-0.4755]  0.1871  958/958
  298     P -0.6423   [-0.7443,-0.6322]   0.171  958/958
  299     Q   2.326   [ 2.117, 2.117]  0.9976  958/958
  300     G -0.6309   [-0.7443,-0.6322]  0.1895  958/958
  301     S -0.1724   [-0.3574,0.0003861]  0.3135  958/958
  302     I -0.5189   [-0.6804,-0.4755]  0.1955  958/958
  303     N -0.6849   [-0.7443,-0.6804]  0.1021  958/958
  304     S  -0.243   [-0.4755,0.0003861]  0.2751  958/958
  305     N -0.2478   [-0.4755,0.0003861]  0.2725  958/958
  306     L -0.03707   [-0.3574,0.2716]   0.461  958/958
  307     P -0.6423   [-0.7443,-0.6322]   0.171  958/958
  308     F -0.007029   [-0.3574,0.2716]    0.48  958/958
  309     Q -0.6718   [-0.7443,-0.6322]  0.1233  958/958
  310     N -0.6849   [-0.7443,-0.6804]  0.1021  958/958
  311     I  0.3405   [0.0003861,0.6452]  0.4321  958/958
  312     H -0.6775   [-0.7443,-0.6804]  0.1141  958/958
  313     P -0.6423   [-0.7443,-0.6322]   0.171  958/958
  314     V  0.3512   [0.0003861,0.6452]  0.4364  957/958
  315     T -0.2086   [-0.4755,0.0003861]  0.2938  957/958
  316     I -0.6845   [-0.7443,-0.6804]  0.1027  958/958
  317     G -0.3247   [-0.5653,-0.2025]  0.3607  958/958
  318     E -0.4458   [-0.6322,-0.3574]  0.2578  958/958
  319     C -0.6163   [-0.7443,-0.5653]   0.213  958/958
  320     P -0.6423   [-0.7443,-0.6322]   0.171  958/958
  321     K 0.02804   [-0.2025,0.2716]  0.4227  958/958
  322     Y 0.02562   [-0.3574,0.2716]  0.5008  958/958
  323     V -0.5135   [-0.6804,-0.4755]  0.2002  958/958
  324     R  0.3771   [0.0003861,0.6452]  0.4858  958/958
  325     S -0.6917   [-0.7443,-0.6804] 0.09104  958/958
  326     T   1.325   [ 1.194, 2.117]  0.5758  958/958
  327     K -0.2037   [-0.4755,0.0003861]  0.3533  958/958
  328     L -0.6339   [-0.7443,-0.6322]  0.1845  958/958
  329     R -0.4683   [-0.6322,-0.3574]  0.2386  958/958
  330     M -0.5027   [-0.6322,-0.3574]  0.2092  956/958
  331     V  0.3469   [0.0003861,0.6452]  0.4345  958/958
  332     T  -0.529   [-0.6804,-0.4755]  0.1869  958/958
  333     G -0.6309   [-0.7443,-0.6322]  0.1895  958/958
  334     L -0.3361   [-0.5653,-0.2025]  0.3511  958/958
  335     R -0.4681   [-0.6322,-0.3574]  0.2387  957/958
  336     N -0.5204   [-0.6804,-0.4755]  0.1942  958/958
  337     I -0.1852   [-0.3574,0.0003861]  0.3067  958/958
  338     P -0.3665   [-0.6322,-0.2025]  0.3251  958/958
  339     S -0.5451   [-0.6804,-0.4755]  0.1732  958/958
  340     I  0.1506   [-0.2025,0.2716]  0.3884  958/958
  341     Q -0.4728   [-0.6322,-0.3574]  0.2347  958/958
  342     Y 0.05538   [-0.2025,0.2716]   0.347  958/958
  343     R -0.6705   [-0.7443,-0.6322]  0.1254  957/958
  344     G -0.3253   [-0.5653,-0.2025]  0.3602  958/958
  345     L -0.3362   [-0.5653,-0.2025]   0.351  958/958
  346     F -0.007197   [-0.3574,0.2716]  0.4799  956/958
  347     G -0.6309   [-0.7443,-0.6322]  0.1895  958/958
  348     A -0.6833   [-0.7443,-0.6804]  0.1046  958/958
  349     I -0.5189   [-0.6804,-0.4755]  0.1956  956/958
  350     A -0.6833   [-0.7443,-0.6804]  0.1046  958/958
  351     G -0.6309   [-0.7443,-0.6322]  0.1895  958/958
  352     F -0.6291   [-0.7443,-0.5653]  0.1922  958/958
  353     I  -0.519   [-0.6804,-0.4755]  0.1955  958/958
  354     E -0.6643   [-0.7443,-0.6322]  0.1354  958/958
  355     G -0.6309   [-0.7443,-0.6322]  0.1895  958/958
  356     G -0.6309   [-0.7443,-0.6322]  0.1895  958/958
  357     W -0.5342   [-0.7337,-0.4755]  0.3446  958/958
  358     T   0.116   [-0.2025,0.2716]   0.373  956/958
  359     G -0.6309   [-0.7443,-0.6322]  0.1895  958/958
  360     M -0.5019   [-0.6322,-0.3574]  0.2099  958/958
  361     I  0.5047   [0.2716,0.6452]  0.4629  958/958
  362     D -0.6718   [-0.7443,-0.6322]  0.1234  958/958
  363     G -0.6309   [-0.7443,-0.6322]  0.1895  958/958
  364     W -0.5342   [-0.7337,-0.4755]  0.3446  958/958
  365     Y -0.6238   [-0.7443,-0.5653]  0.2008  958/958
  366     G -0.6309   [-0.7443,-0.6322]  0.1895  958/958
  367     Y -0.6238   [-0.7443,-0.5653]  0.2008  958/958
  368     H -0.4936   [-0.6322,-0.3574]   0.217  958/958
  369     H -0.6775   [-0.7443,-0.6804]  0.1141  958/958
  370     Q -0.6718   [-0.7443,-0.6322]  0.1233  958/958
  371     N -0.6849   [-0.7443,-0.6804]  0.1021  958/958
  372     E -0.2187   [-0.4755,0.0003861]  0.3436  958/958
  373     Q -0.4729   [-0.6322,-0.3574]  0.2346  958/958
  374     G -0.6309   [-0.7443,-0.6322]  0.1895  958/958
  375     S -0.3973   [-0.5653,-0.2025]  0.2277  958/958
  376     G -0.6309   [-0.7443,-0.6322]  0.1895  958/958
  377     Y -0.6238   [-0.7443,-0.5653]  0.2008  958/958
  378     A -0.6833   [-0.7443,-0.6804]  0.1046  958/958
  379     A -0.6833   [-0.7443,-0.6804]  0.1046  958/958
  380     D -0.6718   [-0.7443,-0.6322]  0.1234  958/958
  381     Q -0.06836   [-0.3574,0.2716]    0.37  958/958
  382     K  0.2562   [0.0003861,0.6452]  0.4806  958/958
  383     S -0.6917   [-0.7443,-0.6804] 0.09104  958/958
  384     T -0.6873   [-0.7443,-0.6804] 0.09821  958/958
  385     Q -0.6718   [-0.7443,-0.6322]  0.1233  958/958
  386     N -0.1899   [-0.3574,0.0003861]  0.3039  958/958
  387     A -0.5145   [-0.6804,-0.4755]  0.1993  958/958
  388     I  -0.519   [-0.6804,-0.4755]  0.1955  958/958
  389     N  0.5078   [0.2716,0.6452]  0.4632  958/958
  390     G  0.8892   [0.2716, 1.194]  0.6861  958/958
  391     I -0.1855   [-0.3574,0.0003861]  0.3066  958/958
  392     T -0.5288   [-0.6804,-0.4755]  0.1871  958/958
  393     N -0.02235   [-0.2025,0.2716]  0.3471  955/958
  394     K -0.6607   [-0.7443,-0.6322]  0.1413  958/958
  395     V -0.5134   [-0.6804,-0.4755]  0.2002  958/958
  396     N -0.5204   [-0.6804,-0.4755]  0.1942  958/958
  397     S  -0.249   [-0.4755,0.0003861]  0.2718  958/958
  398     I   1.545   [ 1.194, 2.117]   0.573  958/958
  399     I  -0.519   [-0.6804,-0.4755]  0.1955  958/958
  400     E -0.005693   [-0.3574,0.2716]  0.4045  958/958
  401     K -0.6607   [-0.7443,-0.6322]  0.1413  958/958
  402     M   -0.68   [-0.7443,-0.6804]    0.11  958/958
  403     N -0.6849   [-0.7443,-0.6804]  0.1021  958/958
  404     T  0.2749   [0.0003861,0.6452]  0.4055  958/958
  405     Q -0.6718   [-0.7443,-0.6322]  0.1233  958/958
  406     F -0.6291   [-0.7443,-0.5653]  0.1922  958/958
  407     T -0.6873   [-0.7443,-0.6804] 0.09821  958/958
  408     A -0.6833   [-0.7443,-0.6804]  0.1046  958/958
  409     V  -0.683   [-0.7443,-0.6804]  0.1052  958/958
  410     G  0.2837   [-0.2025,0.6452]  0.5592  957/958
  411     K -0.6607   [-0.7443,-0.6322]  0.1413  957/958
  412     E -0.2258   [-0.4755,0.0003861]  0.3391  958/958
  413     F -0.3189   [-0.5653,-0.2025]  0.3656  958/958
  414     N -0.1898   [-0.3574,0.0003861]   0.304  958/958
  415     N   1.066   [0.6452, 1.194]  0.6138  958/958
  416     L -0.3361   [-0.5653,-0.2025]  0.3511  958/958
  417     E -0.6643   [-0.7443,-0.6322]  0.1354  958/958
  418     K   1.093   [0.6452, 1.194]  0.6175  958/958
  419     R -0.6705   [-0.7443,-0.6322]  0.1254  958/958
  420     M -0.1463   [-0.3574,0.0003861]  0.3277  957/958
  421     E  -0.446   [-0.6322,-0.3574]  0.2576  958/958
  422     N -0.1876   [-0.3574,0.0003861]  0.3052  958/958
  423     L -0.6339   [-0.7443,-0.6322]  0.1845  958/958
  424     N  0.1425   [-0.2025,0.2716]  0.3843  954/958
  425     K 0.02461   [-0.2025,0.2716]  0.4208  957/958
  426     K -0.4327   [-0.6322,-0.3574]  0.2689  957/958
  427     V  -0.342   [-0.5653,-0.2025]  0.2637  958/958
  428     D -0.4726   [-0.6322,-0.3574]   0.235  957/958
  429     D -0.6718   [-0.7443,-0.6322]  0.1234  958/958
  430     G  -0.325   [-0.5653,-0.2025]  0.3604  958/958
  431     F -0.6291   [-0.7443,-0.5653]  0.1922  958/958
  432     L -0.1813   [-0.4755,0.0003861]  0.3677  958/958
  433     D -0.6718   [-0.7443,-0.6322]  0.1234  958/958
  434     I  0.8366   [0.6452, 1.194]  0.5218  958/958
  435     W -0.5342   [-0.7337,-0.4755]  0.3446  958/958
  436     T -0.6873   [-0.7443,-0.6804] 0.09821  958/958
  437     Y -0.6238   [-0.7443,-0.5653]  0.2008  958/958
  438     N -0.6849   [-0.7443,-0.6804]  0.1021  958/958
  439     A -0.6833   [-0.7443,-0.6804]  0.1046  958/958
  440     E -0.6643   [-0.7443,-0.6322]  0.1354  958/958
  441     L -0.6339   [-0.7443,-0.6322]  0.1845  958/958
  442     L -0.6339   [-0.7443,-0.6322]  0.1845  958/958
  443     V -0.3425   [-0.5653,-0.2025]  0.2633  958/958
  444     L -0.3361   [-0.5653,-0.2025]  0.3511  958/958
  445     L -0.6339   [-0.7443,-0.6322]  0.1845  958/958
  446     E -0.6643   [-0.7443,-0.6322]  0.1354  958/958
  447     N -0.6849   [-0.7443,-0.6804]  0.1021  958/958
  448     G -0.004306   [-0.3574,0.2716]  0.4052  958/958
  449     R -0.6705   [-0.7443,-0.6322]  0.1254  958/958
  450     T -0.5291   [-0.6804,-0.4755]  0.1868  957/958
  451     L -0.6339   [-0.7443,-0.6322]  0.1845  958/958
  452     D -0.0722   [-0.3574,0.0003861]  0.3682  958/958
  453     F   1.229   [0.6452, 2.117]  0.7524  956/958
  454     H -0.6775   [-0.7443,-0.6804]  0.1141  958/958
  455     D   1.332   [ 1.194, 2.117]  0.6129  956/958
  456     L -0.08546   [-0.3574,0.0003861]  0.3171  952/958
  457     N -0.3546   [-0.5653,-0.2025]  0.2553  958/958
  458     V  0.3442   [0.0003861,0.6452]  0.4337  956/958
  459     K 0.04617   [-0.2025,0.2716]  0.4323  957/958
  460     N -0.01898   [-0.2025,0.2716]  0.3487  957/958
  461     L -0.3353   [-0.5653,-0.2025]  0.3518  958/958
  462     Y -0.6238   [-0.7443,-0.5653]  0.2009  957/958
  463     E -0.2263   [-0.4755,0.0003861]  0.3387  958/958
  464     K -0.4328   [-0.6322,-0.3574]  0.2688  958/958
  465     V  -0.683   [-0.7443,-0.6804]  0.1052  958/958
  466     K  0.2561   [0.0003861,0.6452]  0.4804  958/958
  467     S   4.096   [ 2.117, 4.871]   1.243  958/958
  468     Q -0.6718   [-0.7443,-0.6322]  0.1233  958/958
  469     L -0.6339   [-0.7443,-0.6322]  0.1845  958/958
  470     K   1.638   [ 1.194, 2.117]  0.6718  958/958
  471     N -0.5204   [-0.6804,-0.4755]  0.1942  958/958
  472     N -0.6849   [-0.7443,-0.6804]  0.1021  958/958
  473     A -0.6833   [-0.7443,-0.6804]  0.1046  958/958
  474     K -0.4328   [-0.6322,-0.3574]  0.2688  958/958
  475     E -0.6643   [-0.7443,-0.6322]  0.1354  958/958
  476     I -0.009897   [-0.2025,0.2716]  0.3535  958/958
  477     G -0.6309   [-0.7443,-0.6322]  0.1895  958/958
  478     N -0.3542   [-0.5653,-0.2025]  0.2556  957/958
  479     G -0.01849   [-0.3574,0.2716]  0.4727  958/958
  480     C -0.6163   [-0.7443,-0.5653]   0.213  958/958
  481     F -0.3193   [-0.5653,-0.2025]  0.3653  958/958
  482     E -0.6643   [-0.7443,-0.6322]  0.1354  958/958
  483     F -0.3189   [-0.5653,-0.2025]  0.3656  958/958
  484     Y -0.6238   [-0.7443,-0.5653]  0.2008  958/958
  485     H -0.4931   [-0.6322,-0.3574]  0.2173  958/958
  486     K -0.6607   [-0.7443,-0.6322]  0.1413  958/958
  487     C -0.6163   [-0.7443,-0.5653]   0.213  958/958
  488     D  0.5348   [0.2716,0.6452]  0.4734  958/958
  489     N   1.356   [ 1.194, 2.117]  0.5952  958/958
  490     E  0.4203   [0.0003861,0.6452]   0.505  958/958
  491     C -0.6163   [-0.7443,-0.5653]   0.213  958/958
  492     M -0.3245   [-0.5653,-0.2025]  0.2747  957/958
  493     E -0.4456   [-0.6322,-0.3574]   0.258  957/958
  494     S -0.6917   [-0.7443,-0.6804] 0.09104  958/958
  495     V -0.5132   [-0.6322,-0.4755]  0.2004  958/958
  496     R  0.4689   [0.0003861,0.6452]  0.5253  958/958
  497     N -0.5203   [-0.6804,-0.4755]  0.1942  958/958
  498     G -0.3249   [-0.5653,-0.2025]  0.3605  958/958
  499     T -0.6873   [-0.7443,-0.6804] 0.09821  958/958
  500     Y -0.6238   [-0.7443,-0.5653]  0.2008  957/958
  501     D -0.6718   [-0.7443,-0.6322]  0.1234  958/958
  502     Y -0.6238   [-0.7443,-0.5653]  0.2008  958/958
  503     P -0.3665   [-0.6322,-0.2025]  0.3251  958/958
  504     K -0.2039   [-0.4755,0.0003861]  0.3532  958/958
  505     Y -0.2997   [-0.5653,-0.2025]  0.3819  958/958
  506     S -0.6917   [-0.7443,-0.6804] 0.09104  958/958
  507     E  0.8861   [0.6452, 1.194]  0.5972  958/958
  508     E -0.4459   [-0.6322,-0.3574]  0.2577  958/958
  509     S -0.3942   [-0.5653,-0.2025]  0.2297  958/958
  510     K 0.02561   [-0.2025,0.2716]  0.4214  958/958
  511     L -0.6339   [-0.7443,-0.6322]  0.1845  958/958
  512     N -0.02655   [-0.2025,0.2716]  0.3451  958/958
  513     R -0.4683   [-0.6322,-0.3574]  0.2386  958/958
  514     E  0.6631   [0.2716, 1.194]  0.5591  958/958
  515     K  0.7158   [0.2716, 1.194]  0.5782  958/958
  516     I -0.5188   [-0.6804,-0.4755]  0.1957  958/958
  517     D -0.4728   [-0.6322,-0.3574]  0.2348  958/958
  518     G  -0.325   [-0.5653,-0.2025]  0.3604  958/958
  519     V -0.1683   [-0.3574,0.0003861]   0.316  958/958
  520     K  0.2593   [0.0003861,0.6452]   0.482  958/958
  521     L -0.3358   [-0.5653,-0.2025]  0.3514  958/958
  522     E -0.4459   [-0.6322,-0.3574]  0.2577  958/958
  523     S -0.5444   [-0.6804,-0.4755]  0.1738  958/958
  524     M -0.1469   [-0.3574,0.0003861]  0.3273  958/958
  525     G  0.5602   [0.0003861, 1.194]  0.6191  958/958
  526     V     0.7   [0.2716, 1.194]  0.5033  958/958
  527     Y -0.2999   [-0.5653,-0.2025]  0.3817  958/958
  528     Q -0.07192   [-0.3574,0.0003861]   0.368  958/958
  529     I -0.6845   [-0.7443,-0.6804]  0.1027  958/958
  530     L -0.6339   [-0.7443,-0.6322]  0.1845  958/958
  531     A -0.5147   [-0.6804,-0.4755]  0.1991  958/958
  532     I -0.6845   [-0.7443,-0.6804]  0.1027  958/958
  533     Y -0.6238   [-0.7443,-0.5653]  0.2008  958/958
  534     S -0.6917   [-0.7443,-0.6804] 0.09104  958/958
  535     T -0.6873   [-0.7443,-0.6804] 0.09821  958/958
  536     V  0.3468   [0.0003861,0.6452]  0.4347  958/958
  537     A -0.5147   [-0.6804,-0.4755]  0.1991  958/958
  538     S -0.5451   [-0.6804,-0.4755]  0.1732  958/958
  539     S -0.5449   [-0.6804,-0.4755]  0.1734  958/958
  540     L -0.03701   [-0.3574,0.2716]   0.461  958/958
  541     V -0.3427   [-0.5653,-0.2025]  0.2632  958/958
  542     L -0.3361   [-0.5653,-0.2025]  0.3511  958/958
  543     L -0.03399   [-0.3574,0.2716]   0.463  958/958
  544     V  -0.172   [-0.3574,0.0003861]   0.314  958/958
  545     S -0.5451   [-0.6804,-0.4755]  0.1732  958/958
  546     L -0.3365   [-0.5653,-0.2025]  0.3508  958/958
  547     G -0.6309   [-0.7443,-0.6322]  0.1895  958/958
  548     A -0.6833   [-0.7443,-0.6804]  0.1046  958/958
  549     I -0.3509   [-0.5653,-0.2025]  0.2579  958/958
  550     S -0.09558   [-0.3574,0.0003861]  0.3122  958/958
  551     F -0.3189   [-0.5653,-0.2025]  0.3656  958/958
  552     W -0.5342   [-0.7337,-0.4755]  0.3446  958/958
  553     M   -0.68   [-0.7443,-0.6804]    0.11  958/958
  554     C -0.6163   [-0.7443,-0.5653]   0.213  958/958
  555     S -0.6917   [-0.7443,-0.6804] 0.09104  958/958
  556     N -0.6849   [-0.7443,-0.6804]  0.1021  958/958
  557     G -0.6309   [-0.7443,-0.6322]  0.1895  958/958
  558     S -0.5449   [-0.6804,-0.4755]  0.1733  958/958
  559     L -0.0353   [-0.3574,0.2716]  0.4622  958/958
  560     Q -0.2724   [-0.4755,-0.2025]  0.3086  957/958
  561     C 0.07675   [-0.3574,0.2716]  0.5326  958/958
  562     R  0.7545   [0.2716, 1.194]  0.5539  957/958
  563     I -0.3522   [-0.5653,-0.2025]   0.257  958/958
  564     C -0.2737   [-0.5653,0.0003861]  0.4037  958/958
  565     I -0.5187   [-0.6804,-0.4755]  0.1957  957/958
#Average = 0
#Standard Deviation = 1
