# Supplementary material for: Implications of localized charge for human influenza A H1N1 hemagglutinin evolution: Insights from deep mutational scans
Source: PLoS Comput Biol. 2020 Jun 25;16(6):e1007892. doi: 10.1371/journal.pcbi.1007892 (PMC7316228; doi:10.1371/journal.pcbi.1007892)
Supplement: S1 Analyses — (ZIP) [file pcbi.1007892.s013.zip › Analyses/scriptColourSequential.py]

def colourSequential():
    cmd.load("ChainASeq.pdb")
    cmd.color("deepblue","resi %s" % "267+268+269+270+271+273+276+280+281+282+283+284+291+293+295+296+297+298+300+301+302+304+307+308+309+310+311+312+315+316+317+318+319+320+322+323+325+328+330+331+332+333+334+336+341+342+344+345+346+348+349+350+351+352+353+355+356+357+358+359+360+363+364+365+366+367+369+371+374+376+377+378+379+383+384+385+387+388+389+391+395+396+398+399+402+406+412+413+414+416+420+422+423+424+427+430+431+432+434+435+436+437+438+439+441+442+443+444+445+447+450+451+453+457+458+461+462+465+469+471+472+473+480+481+483+484+486+487+489+491+492+495+498+500+505+509+516+518+519+521+530+531+532+533+536+537+538+539+540+541+542+543+544+545+546+547+548+549+550+552+553+554+557+558+559+561+563+564+565")
    cmd.color("deepblue","resi %s" % "5+6+7+8+9+10+11+12+15+17+20+21+22+23+24+26+27+28+29+30+32+33+35+36+40+41+43+44+46+48+49+50+55+58+59+61+62+63+66+67+69+70+72+73+74+75+76+77+78+79+80+81+82+84+86+87+93+94+95+96+97+102+105+107+108+109+110+112+115+118+122+125+128+131+133+134+139+140+142+143+144+148+149+150+152+156+160+161+163+164+165+166+167+169+174+177+181+183+189+190+191+192+193+194+195+204+208+215+217+218+222+228+231+239+241+243+245+246+247+249+250+252+254+255+256+258+260+262+263+264+265+266")
    cmd.color("dash","resi %s" % "3+14+16+18+31+34+38+51+52+53+65+68+71+83+85+88+89+90+92+98+100+101+103+106+111+113+114+116+117+120+124+126+129+132+135+136+137+138+141+145+146+147+154+157+159+171+172+173+178+179+180+184+186+188+197+198+201+202+203+205+206+209+210+211+212+214+223+226+229+232+238+240+244+253+257+259+261+272+274+278+285+290+292+303+326+354+362+372+373+375+380+400+410+415+417+421+428+429+433+440+446+448+452+455+463+474+475+482+488+490+493+494+499+508+511+514+515+522+524+525+527+534+551+555")
    cmd.color("bluewhite","resi %s" % "1+2+4+13+19+25+37+39+42+45+47+54+56+57+60+64+91+99+104+119+121+123+127+130+151+153+155+158+162+168+170+175+176+182+185+187+196+199+200+207+213+216+219+220+221+224+225+227+230+233+234+235+236+237+242+248+251+275+277+279+286+287+288+289+294+299+305+306+313+314+321+324+327+329+335+337+338+339+340+343+347+361+368+370+381+382+386+390+392+393+394+397+401+403+404+405+407+408+409+411+418+419+425+426+449+454+456+459+460+464+466+467+468+470+476+477+478+479+485+496+497+501+502+503+504+506+507+510+512+513+517+520+523+526+528+529+535+556+560+562")
    cmd.show("surface")
    cmd.refresh()
    cmd.rotate("x",angle=90)
    cmd.rotate("z",angle=90)
    cmd.set("ray_opaque_background",value="off")
    cmd.png(filename="fig1A.png",width=1200,dpi=300,ray=1)
cmd.extend( "colourSequential", colourSequential);
